# Supplementary material for: Structural analysis of recombinant AAV vector genomes at single-molecule resolution
Source: PLoS One. 2026 Jul 30;21(7):e0339201. doi: 10.1371/journal.pone.0339201 (PMC13422874; doi:10.1371/journal.pone.0339201)
Supplement: S1 Table — (XLSX) [file pone.0339201.s004.xlsx]

## Sheet: Sheet1
Subclassification	Simulated Error Rate	Percent Matches		File Subset	Average Match Percentage	Standard Deviation
doubled payload	0	0.9978	0	All Files	0.993698	0.00563775
doubled payload	0.001	0.9971	0.001	Error Rate 0	0.995144	0.00387348
doubled payload	0.01	0.9965	0.01	Error Rate 0.001	0.995077	0.00411318
doubled payload	0.05	0.994403	0.05	Error Rate 0.01	0.994454	0.00439613
expected	0	0.9977		Error Rate 0.05	0.990118	0.00796113
expected	0.001	0.9987		Snapbacks	0.99101	0.00582862
expected	0.01	0.9969		Self-Primes	0.987603	0.00770602
expected	0.05	0.991052
expected self-prime	0	0.99295
expected self-prime	0.001	0.9918
expected self-prime	0.01	0.990605
expected self-prime	0.05	0.967879
extended species both ITR	0	0.9904
extended species both ITR	0.001	0.9902
extended species both ITR	0.01	0.990601
extended species both ITR	0.05	0.989112
extended species end ITR	0	0.9943
extended species end ITR	0.001	0.992001
extended species end ITR	0.01	0.993202
extended species end ITR	0.05	0.992854
extended species start ITR	0	0.9926
extended species start ITR	0.001	0.9939
extended species start ITR	0.01	0.991501
extended species start ITR	0.05	0.992656
irregular payload	0	0.99685
irregular payload	0.001	0.9963
irregular payload	0.01	0.996701
irregular payload	0.05	0.995451
itr only	0	1
itr only	0.001	1
itr only	0.01	1
itr only	0.05	0.997101
payload only	0	0.99825
payload only	0.001	0.9985
payload only	0.01	0.9977
payload only	0.05	0.9981
snapback	0	0.99665
snapback	0.001	0.9969
snapback	0.01	0.99615
snapback	0.05	0.994901
snapback self-prime	0	0.986501
snapback self-prime	0.001	0.98595
snapback self-prime	0.01	0.985201
snapback self-prime	0.05	0.978673
truncated left	0	0.99765
truncated left	0.001	0.99825
truncated left	0.01	0.9979
truncated left	0.05	0.994751
truncated right	0	0.99765
truncated right	0.001	0.9976
truncated right	0.01	0.99845
truncated right	0.05	0.994504
truncated self-prime	0	0.9973
truncated self-prime	0.001	0.9966
truncated self-prime	0.01	0.995551
truncated self-prime	0.05	0.993404
truncated snapback self-prime	0	0.9876
truncated snapback self-prime	0.001	0.987701
truncated snapback self-prime	0.01	0.985253
truncated snapback self-prime	0.05	0.978676
truncated snapback IPP	0	0.9962
truncated snapback IPP	0.001	0.9976
truncated snapback IPP	0.01	0.996701
truncated snapback IPP	0.05	0.991057
truncated snapback PPI	0	0.99705
truncated snapback PPI	0.001	0.9972
truncated snapback PPI	0.01	0.996801
truncated snapback PPI	0.05	0.987426
	Average	0.993698
	SD	0.00563775
