# Supplementary material for: Structural analysis of recombinant AAV vector genomes at single-molecule resolution
Source: PLoS One. 2026 Jul 30;21(7):e0339201. doi: 10.1371/journal.pone.0339201 (PMC13422874; doi:10.1371/journal.pone.0339201)
Supplement: S2 Table — (CSV) [file pone.0339201.s005.csv]

	Breakpoint	Count	Proportion	MFE	Category
1	123	1	0.105263158	6.6	Coding / Plus strand
2	131	1	0.105263158	6.6	Coding / Plus strand
3	205	2	0.210526316	14.3	Coding / Plus strand
4	231	1	0.105263158	14.3	Coding / Plus strand
5	265	1	0.105263158	8.2	Coding / Plus strand
6	378	0.5	0.052631579	2.2	Coding / Plus strand
7	379	0.5	0.052631579	2.2	Coding / Plus strand
8	381	0.5	0.052631579	2.2	Coding / Plus strand
9	441	1	0.105263158	15.3	Coding / Plus strand
10	938	0.5	0.052631579	15	Coding / Plus strand
11	944	0.5	0.052631579	15	Coding / Plus strand
12	1	15.5	0.004008275	0	Non-Coding / Minus strand
13	2	2	0.000517197	0	Non-Coding / Minus strand
14	4	3.5	0.000905094	7	Non-Coding / Minus strand
15	5	232.5	0.060124127	0	Non-Coding / Minus strand
16	6	8	0.002068787	0	Non-Coding / Minus strand
17	7	2.5	0.000646496	5.3	Non-Coding / Minus strand
18	17	9	0.002327386	6.6	Non-Coding / Minus strand
19	22	1	0.000258598	6.6	Non-Coding / Minus strand
20	23	1	0.000258598	6.7	Non-Coding / Minus strand
21	28	1	0.000258598	6.7	Non-Coding / Minus strand
22	33	1	0.000258598	6.7	Non-Coding / Minus strand
23	37	1	0.000258598	6.6	Non-Coding / Minus strand
24	38	1.5	0.000387898	6.7	Non-Coding / Minus strand
25	44	0.5	0.000129299	7	Non-Coding / Minus strand
26	50	3	0.000775795	10.1	Non-Coding / Minus strand
27	54	1	0.000258598	13.5	Non-Coding / Minus strand
28	60	1	0.000258598	13.5	Non-Coding / Minus strand
29	68	1	0.000258598	13.8	Non-Coding / Minus strand
30	69	1	0.000258598	13.5	Non-Coding / Minus strand
31	70	1	0.000258598	13.5	Non-Coding / Minus strand
32	71	3	0.000775795	13.5	Non-Coding / Minus strand
33	72	1	0.000258598	13.5	Non-Coding / Minus strand
34	76	1	0.000258598	13.5	Non-Coding / Minus strand
35	84	1	0.000258598	13.5	Non-Coding / Minus strand
36	85	1	0.000258598	13.5	Non-Coding / Minus strand
37	90	1	0.000258598	13.5	Non-Coding / Minus strand
38	94	2	0.000517197	13.5	Non-Coding / Minus strand
39	96	3	0.000775795	13.5	Non-Coding / Minus strand
40	98	221.5	0.057279545	13.5	Non-Coding / Minus strand
41	101	2	0.000517197	13.5	Non-Coding / Minus strand
42	102	5	0.001292992	12.1	Non-Coding / Minus strand
43	103	5	0.001292992	12.2	Non-Coding / Minus strand
44	104	2	0.000517197	12.2	Non-Coding / Minus strand
45	108	21	0.005430566	12.2	Non-Coding / Minus strand
46	110	1	0.000258598	12.2	Non-Coding / Minus strand
47	123	1	0.000258598	6	Non-Coding / Minus strand
48	129	2	0.000517197	6	Non-Coding / Minus strand
49	131	1	0.000258598	6.9	Non-Coding / Minus strand
50	134	1	0.000258598	11.3	Non-Coding / Minus strand
51	138	6.5	0.00168089	14.4	Non-Coding / Minus strand
52	150	1	0.000258598	14.4	Non-Coding / Minus strand
53	153	1.5	0.000387898	14.4	Non-Coding / Minus strand
54	154	14.5	0.003749677	14.4	Non-Coding / Minus strand
55	155	34.5	0.008921645	14.4	Non-Coding / Minus strand
56	156	88.5	0.022885958	14.4	Non-Coding / Minus strand
57	157	174	0.044996121	14.4	Non-Coding / Minus strand
58	158	0.5	0.000129299	14.4	Non-Coding / Minus strand
59	159	2.5	0.000646496	14.4	Non-Coding / Minus strand
60	160	1	0.000258598	14.4	Non-Coding / Minus strand
61	165	1	0.000258598	14.4	Non-Coding / Minus strand
62	169	1	0.000258598	14.4	Non-Coding / Minus strand
63	174	1	0.000258598	14.4	Non-Coding / Minus strand
64	178	1	0.000258598	14.4	Non-Coding / Minus strand
65	179	1	0.000258598	14.4	Non-Coding / Minus strand
66	180	1	0.000258598	14.4	Non-Coding / Minus strand
67	186	2	0.000517197	14.4	Non-Coding / Minus strand
68	189	14	0.003620378	14.4	Non-Coding / Minus strand
69	192	1	0.000258598	11.4	Non-Coding / Minus strand
70	193	1	0.000258598	10.8	Non-Coding / Minus strand
71	195	2	0.000517197	5.6	Non-Coding / Minus strand
72	196	27.5	0.007111456	6.1	Non-Coding / Minus strand
73	205	1	0.000258598	4.1	Non-Coding / Minus strand
74	212	1	0.000258598	6.1	Non-Coding / Minus strand
75	213	1	0.000258598	6.1	Non-Coding / Minus strand
76	214	2	0.000517197	4.8	Non-Coding / Minus strand
77	221	1	0.000258598	6.1	Non-Coding / Minus strand
78	222	1	0.000258598	8.3	Non-Coding / Minus strand
79	223	34.5	0.008921645	8.8	Non-Coding / Minus strand
80	227	69	0.017843289	8.9	Non-Coding / Minus strand
81	230	4	0.001034394	9.4	Non-Coding / Minus strand
82	233	1	0.000258598	9.8	Non-Coding / Minus strand
83	234	2	0.000517197	9.4	Non-Coding / Minus strand
84	235	1	0.000258598	9.4	Non-Coding / Minus strand
85	236	1	0.000258598	8.1	Non-Coding / Minus strand
86	239	1	0.000258598	9.4	Non-Coding / Minus strand
87	240	3	0.000775795	9.4	Non-Coding / Minus strand
88	241	3	0.000775795	8.1	Non-Coding / Minus strand
89	245	6	0.00155159	9.4	Non-Coding / Minus strand
90	248	1	0.000258598	9.8	Non-Coding / Minus strand
91	249	1	0.000258598	9.4	Non-Coding / Minus strand
92	256	3.5	0.000905094	8.1	Non-Coding / Minus strand
93	259	1	0.000258598	9.4	Non-Coding / Minus strand
94	262	5	0.001292992	9.7	Non-Coding / Minus strand
95	263	0.5	0.000129299	9.8	Non-Coding / Minus strand
96	264	10.5	0.002715283	9.4	Non-Coding / Minus strand
97	268	1.5	0.000387898	9.8	Non-Coding / Minus strand
98	269	1	0.000258598	9.4	Non-Coding / Minus strand
99	271	3	0.000775795	8.1	Non-Coding / Minus strand
100	276	1	0.000258598	12.5	Non-Coding / Minus strand
101	281	1	0.000258598	13.8	Non-Coding / Minus strand
102	282	3	0.000775795	13.8	Non-Coding / Minus strand
103	283	1	0.000258598	13.8	Non-Coding / Minus strand
104	284	1	0.000258598	15.5	Non-Coding / Minus strand
105	289	1	0.000258598	15.5	Non-Coding / Minus strand
106	296	1	0.000258598	18.3	Non-Coding / Minus strand
107	299	3	0.000775795	15.5	Non-Coding / Minus strand
108	305	1	0.000258598	15.8	Non-Coding / Minus strand
109	306	2	0.000517197	18.3	Non-Coding / Minus strand
110	308	5	0.001292992	14.9	Non-Coding / Minus strand
111	312	1	0.000258598	15.7	Non-Coding / Minus strand
112	314	2	0.000517197	15.5	Non-Coding / Minus strand
113	320	1	0.000258598	15.8	Non-Coding / Minus strand
114	329	2	0.000517197	13.9	Non-Coding / Minus strand
115	332	1	0.000258598	13.1	Non-Coding / Minus strand
116	333	1	0.000258598	13.1	Non-Coding / Minus strand
117	339	1	0.000258598	13	Non-Coding / Minus strand
118	344	1	0.000258598	12.8	Non-Coding / Minus strand
119	346	1	0.000258598	9.4	Non-Coding / Minus strand
120	348	2	0.000517197	12.6	Non-Coding / Minus strand
121	352	28.5	0.007370054	9.8	Non-Coding / Minus strand
122	354	2	0.000517197	12.6	Non-Coding / Minus strand
123	356	1	0.000258598	9.4	Non-Coding / Minus strand
124	357	0.5	0.000129299	9.8	Non-Coding / Minus strand
125	358	2.5	0.000646496	10.2	Non-Coding / Minus strand
126	360	196.5	0.050814585	10.2	Non-Coding / Minus strand
127	361	17	0.004396173	9.4	Non-Coding / Minus strand
128	362	6.5	0.00168089	7.5	Non-Coding / Minus strand
129	363	1.5	0.000387898	8.7	Non-Coding / Minus strand
130	364	9	0.002327386	7.5	Non-Coding / Minus strand
131	365	3	0.000775795	7.5	Non-Coding / Minus strand
132	366	4	0.001034394	7.5	Non-Coding / Minus strand
133	369	10.5	0.002715283	7.5	Non-Coding / Minus strand
134	370	1	0.000258598	3.6	Non-Coding / Minus strand
135	372	1	0.000258598	3.6	Non-Coding / Minus strand
136	379	1	0.000258598	5.1	Non-Coding / Minus strand
137	381	1	0.000258598	5.4	Non-Coding / Minus strand
138	385	1	0.000258598	5.1	Non-Coding / Minus strand
139	387	1	0.000258598	9.7	Non-Coding / Minus strand
140	393	1	0.000258598	10	Non-Coding / Minus strand
141	403	1	0.000258598	10	Non-Coding / Minus strand
142	404	1	0.000258598	5.1	Non-Coding / Minus strand
143	405	1	0.000258598	5.1	Non-Coding / Minus strand
144	410	0.5	0.000129299	7.8	Non-Coding / Minus strand
145	412	0.5	0.000129299	9.7	Non-Coding / Minus strand
146	413	6.5	0.00168089	10	Non-Coding / Minus strand
147	414	1	0.000258598	8.2	Non-Coding / Minus strand
148	415	1	0.000258598	7.8	Non-Coding / Minus strand
149	416	1	0.000258598	6.4	Non-Coding / Minus strand
150	417	0.5	0.000129299	9.7	Non-Coding / Minus strand
151	418	2	0.000517197	10	Non-Coding / Minus strand
152	419	11	0.002844582	10	Non-Coding / Minus strand
153	420	81	0.02094647	9.2	Non-Coding / Minus strand
154	421	59	0.015257305	9.2	Non-Coding / Minus strand
155	422	24	0.006206362	9.7	Non-Coding / Minus strand
156	423	24	0.006206362	10	Non-Coding / Minus strand
157	424	4.5	0.001163693	9	Non-Coding / Minus strand
158	427	21	0.005430566	9.7	Non-Coding / Minus strand
159	428	29	0.007499354	10	Non-Coding / Minus strand
160	429	5.5	0.001422291	9	Non-Coding / Minus strand
161	430	8.5	0.002198086	9.2	Non-Coding / Minus strand
162	431	4.5	0.001163693	9.2	Non-Coding / Minus strand
163	432	3.5	0.000905094	9.2	Non-Coding / Minus strand
164	433	4.5	0.001163693	10.6	Non-Coding / Minus strand
165	435	1	0.000258598	10.6	Non-Coding / Minus strand
166	437	2	0.000517197	13.5	Non-Coding / Minus strand
167	438	2	0.000517197	13.5	Non-Coding / Minus strand
168	439	7	0.001810189	13.5	Non-Coding / Minus strand
169	440	12	0.003103181	13.5	Non-Coding / Minus strand
170	441	26.5	0.006852858	13.7	Non-Coding / Minus strand
171	442	8	0.002068787	13.5	Non-Coding / Minus strand
172	443	34.5	0.008921645	13.5	Non-Coding / Minus strand
173	444	2	0.000517197	13.5	Non-Coding / Minus strand
174	445	11.5	0.002973882	13.5	Non-Coding / Minus strand
175	446	5	0.001292992	13.7	Non-Coding / Minus strand
176	447	11.5	0.002973882	13.5	Non-Coding / Minus strand
177	448	14	0.003620378	13.5	Non-Coding / Minus strand
178	449	2	0.000517197	13.5	Non-Coding / Minus strand
179	451	1	0.000258598	13.7	Non-Coding / Minus strand
180	453	3.5	0.000905094	13.5	Non-Coding / Minus strand
181	454	3	0.000775795	13.5	Non-Coding / Minus strand
182	455	9.5	0.002456685	13.5	Non-Coding / Minus strand
183	456	3.5	0.000905094	13.7	Non-Coding / Minus strand
184	457	3	0.000775795	13.5	Non-Coding / Minus strand
185	458	1	0.000258598	13.5	Non-Coding / Minus strand
186	460	4	0.001034394	13.5	Non-Coding / Minus strand
187	461	3	0.000775795	13.7	Non-Coding / Minus strand
188	462	2.5	0.000646496	13.5	Non-Coding / Minus strand
189	463	1.5	0.000387898	13.5	Non-Coding / Minus strand
190	464	1	0.000258598	13.5	Non-Coding / Minus strand
191	465	0.5	0.000129299	13.5	Non-Coding / Minus strand
192	466	3.5	0.000905094	13.7	Non-Coding / Minus strand
193	467	4.5	0.001163693	13.5	Non-Coding / Minus strand
194	471	1	0.000258598	13.7	Non-Coding / Minus strand
195	473	1	0.000258598	13.5	Non-Coding / Minus strand
196	474	2	0.000517197	13.5	Non-Coding / Minus strand
197	476	1.5	0.000387898	13.7	Non-Coding / Minus strand
198	478	0.5	0.000129299	13.5	Non-Coding / Minus strand
199	479	2	0.000517197	13.5	Non-Coding / Minus strand
200	480	1	0.000258598	13.5	Non-Coding / Minus strand
201	481	3	0.000775795	13.5	Non-Coding / Minus strand
202	482	2	0.000517197	13.5	Non-Coding / Minus strand
203	491	1	0.000258598	12.2	Non-Coding / Minus strand
204	495	1	0.000258598	8.7	Non-Coding / Minus strand
205	497	25.5	0.006594259	6.3	Non-Coding / Minus strand
206	498	3.5	0.000905094	6.3	Non-Coding / Minus strand
207	500	4	0.001034394	4.8	Non-Coding / Minus strand
208	503	7.5	0.001939488	4.8	Non-Coding / Minus strand
209	504	3	0.000775795	5.7	Non-Coding / Minus strand
210	505	1	0.000258598	4.8	Non-Coding / Minus strand
211	509	1	0.000258598	5.7	Non-Coding / Minus strand
212	510	2	0.000517197	4.8	Non-Coding / Minus strand
213	511	1	0.000258598	4.8	Non-Coding / Minus strand
214	512	1	0.000258598	5.1	Non-Coding / Minus strand
215	513	2	0.000517197	4.8	Non-Coding / Minus strand
216	514	14	0.003620378	5.7	Non-Coding / Minus strand
217	515	1	0.000258598	4.8	Non-Coding / Minus strand
218	516	0.5	0.000129299	4.8	Non-Coding / Minus strand
219	517	2.5	0.000646496	5.1	Non-Coding / Minus strand
220	518	1	0.000258598	4.8	Non-Coding / Minus strand
221	519	13.5	0.003491078	5.7	Non-Coding / Minus strand
222	520	24.5	0.006335661	4.8	Non-Coding / Minus strand
223	521	2	0.000517197	4.8	Non-Coding / Minus strand
224	522	7	0.001810189	5.1	Non-Coding / Minus strand
225	523	3	0.000775795	4.8	Non-Coding / Minus strand
226	525	13.5	0.003491078	4.8	Non-Coding / Minus strand
227	527	1.5	0.000387898	5.1	Non-Coding / Minus strand
228	528	1	0.000258598	4.8	Non-Coding / Minus strand
229	531	0.5	0.000129299	4.8	Non-Coding / Minus strand
230	532	0.5	0.000129299	6.8	Non-Coding / Minus strand
231	539	2	0.000517197	7.5	Non-Coding / Minus strand
232	540	4	0.001034394	8.6	Non-Coding / Minus strand
233	541	21	0.005430566	8.3	Non-Coding / Minus strand
234	546	3.5	0.000905094	8.3	Non-Coding / Minus strand
235	547	4	0.001034394	7	Non-Coding / Minus strand
236	548	0.5	0.000129299	7	Non-Coding / Minus strand
237	550	5	0.001292992	8.6	Non-Coding / Minus strand
238	551	1.5	0.000387898	9.1	Non-Coding / Minus strand
239	552	18	0.004654771	7	Non-Coding / Minus strand
240	553	10	0.002585984	7	Non-Coding / Minus strand
241	554	10.5	0.002715283	7.5	Non-Coding / Minus strand
242	555	13	0.003361779	8.6	Non-Coding / Minus strand
243	556	2.5	0.000646496	9.1	Non-Coding / Minus strand
244	557	7.5	0.001939488	7	Non-Coding / Minus strand
245	558	2	0.000517197	7	Non-Coding / Minus strand
246	559	1	0.000258598	7.5	Non-Coding / Minus strand
247	560	1.5	0.000387898	8.6	Non-Coding / Minus strand
248	561	2	0.000517197	9.1	Non-Coding / Minus strand
249	562	1	0.000258598	7	Non-Coding / Minus strand
250	563	5	0.001292992	7	Non-Coding / Minus strand
251	565	1	0.000258598	8.6	Non-Coding / Minus strand
252	566	5	0.001292992	9.1	Non-Coding / Minus strand
253	567	1	0.000258598	7	Non-Coding / Minus strand
254	568	5	0.001292992	7	Non-Coding / Minus strand
255	569	15	0.003878976	7.5	Non-Coding / Minus strand
256	574	1	0.000258598	7.5	Non-Coding / Minus strand
257	578	1	0.000258598	7	Non-Coding / Minus strand
258	580	5.5	0.001422291	8.6	Non-Coding / Minus strand
259	581	1	0.000258598	9.1	Non-Coding / Minus strand
260	583	1	0.000258598	7	Non-Coding / Minus strand
261	584	5	0.001292992	8.1	Non-Coding / Minus strand
262	585	10.5	0.002715283	8.1	Non-Coding / Minus strand
263	586	30.5	0.007887251	9.1	Non-Coding / Minus strand
264	587	0.5	0.000129299	7	Non-Coding / Minus strand
265	588	23.5	0.006077062	7	Non-Coding / Minus strand
266	589	1.5	0.000387898	8.1	Non-Coding / Minus strand
267	590	2.5	0.000646496	8.1	Non-Coding / Minus strand
268	593	3.5	0.000905094	0	Non-Coding / Minus strand
269	594	1.5	0.000387898	8.1	Non-Coding / Minus strand
270	595	5	0.001292992	8.1	Non-Coding / Minus strand
271	596	6.5	0.00168089	8.1	Non-Coding / Minus strand
272	597	0.5	0.000129299	3.6	Non-Coding / Minus strand
273	598	1	0.000258598	3.3	Non-Coding / Minus strand
274	600	1	0.000258598	8.1	Non-Coding / Minus strand
275	602	17	0.004396173	4.1	Non-Coding / Minus strand
276	605	0.5	0.000129299	11.5	Non-Coding / Minus strand
277	606	1	0.000258598	10.9	Non-Coding / Minus strand
278	609	1	0.000258598	9.4	Non-Coding / Minus strand
279	611	106.5	0.027540729	10.9	Non-Coding / Minus strand
280	612	16	0.004137574	6.6	Non-Coding / Minus strand
281	613	1	0.000258598	12.8	Non-Coding / Minus strand
282	614	1	0.000258598	13.9	Non-Coding / Minus strand
283	615	7.5	0.001939488	14.3	Non-Coding / Minus strand
284	619	0.5	0.000129299	13.9	Non-Coding / Minus strand
285	620	17	0.004396173	14.3	Non-Coding / Minus strand
286	621	3.5	0.000905094	14.3	Non-Coding / Minus strand
287	622	1.5	0.000387898	14.3	Non-Coding / Minus strand
288	623	3	0.000775795	13.5	Non-Coding / Minus strand
289	624	4	0.001034394	13.9	Non-Coding / Minus strand
290	626	2	0.000517197	14.3	Non-Coding / Minus strand
291	627	1.5	0.000387898	14.3	Non-Coding / Minus strand
292	628	5	0.001292992	14.1	Non-Coding / Minus strand
293	629	1	0.000258598	14.1	Non-Coding / Minus strand
294	630	1	0.000258598	14.3	Non-Coding / Minus strand
295	631	1	0.000258598	14.3	Non-Coding / Minus strand
296	632	1	0.000258598	14.3	Non-Coding / Minus strand
297	633	2	0.000517197	14.1	Non-Coding / Minus strand
298	634	1	0.000258598	14.1	Non-Coding / Minus strand
299	635	2	0.000517197	14.3	Non-Coding / Minus strand
300	637	1	0.000258598	14.3	Non-Coding / Minus strand
301	638	4	0.001034394	14.1	Non-Coding / Minus strand
302	639	2	0.000517197	14.1	Non-Coding / Minus strand
303	640	4	0.001034394	14.3	Non-Coding / Minus strand
304	641	10.5	0.002715283	14.3	Non-Coding / Minus strand
305	644	1	0.000258598	14.1	Non-Coding / Minus strand
306	645	2	0.000517197	14.3	Non-Coding / Minus strand
307	647	1	0.000258598	14.3	Non-Coding / Minus strand
308	648	30	0.007757952	14.1	Non-Coding / Minus strand
309	649	1	0.000258598	14.1	Non-Coding / Minus strand
310	651	1	0.000258598	14.3	Non-Coding / Minus strand
311	652	100.5	0.025989139	14.3	Non-Coding / Minus strand
312	654	2	0.000517197	14.1	Non-Coding / Minus strand
313	657	33.5	0.008663046	14.3	Non-Coding / Minus strand
314	658	3.5	0.000905094	14.1	Non-Coding / Minus strand
315	659	4	0.001034394	14.1	Non-Coding / Minus strand
316	660	0.5	0.000129299	14.1	Non-Coding / Minus strand
317	661	1	0.000258598	14.1	Non-Coding / Minus strand
318	665	98	0.025342643	14.1	Non-Coding / Minus strand
319	666	2	0.000517197	14.1	Non-Coding / Minus strand
320	668	0.5	0.000129299	14.1	Non-Coding / Minus strand
321	669	1.5	0.000387898	14.1	Non-Coding / Minus strand
322	671	36	0.009309542	14.1	Non-Coding / Minus strand
323	674	3	0.000775795	7.9	Non-Coding / Minus strand
324	684	1	0.000258598	9.3	Non-Coding / Minus strand
325	686	4	0.001034394	9.3	Non-Coding / Minus strand
326	687	1.5	0.000387898	9.3	Non-Coding / Minus strand
327	689	1.5	0.000387898	9.3	Non-Coding / Minus strand
328	691	1	0.000258598	9.3	Non-Coding / Minus strand
329	694	1	0.000258598	9.3	Non-Coding / Minus strand
330	696	1	0.000258598	9.3	Non-Coding / Minus strand
331	698	1	0.000258598	9.3	Non-Coding / Minus strand
332	701	2	0.000517197	9.3	Non-Coding / Minus strand
333	702	15	0.003878976	9.3	Non-Coding / Minus strand
334	703	3	0.000775795	9.3	Non-Coding / Minus strand
335	704	1	0.000258598	9.3	Non-Coding / Minus strand
336	708	1	0.000258598	9.3	Non-Coding / Minus strand
337	709	1	0.000258598	9.3	Non-Coding / Minus strand
338	710	1	0.000258598	10.7	Non-Coding / Minus strand
339	713	2	0.000517197	9.3	Non-Coding / Minus strand
340	714	0.5	0.000129299	9.3	Non-Coding / Minus strand
341	715	1	0.000258598	10.7	Non-Coding / Minus strand
342	716	3	0.000775795	9.3	Non-Coding / Minus strand
343	717	1.5	0.000387898	9.3	Non-Coding / Minus strand
344	719	1	0.000258598	9.3	Non-Coding / Minus strand
345	721	1	0.000258598	9.3	Non-Coding / Minus strand
346	724	1	0.000258598	9.3	Non-Coding / Minus strand
347	725	1	0.000258598	8.7	Non-Coding / Minus strand
348	729	5	0.001292992	7.5	Non-Coding / Minus strand
349	730	2	0.000517197	7.5	Non-Coding / Minus strand
350	731	2.5	0.000646496	7.5	Non-Coding / Minus strand
351	733	1	0.000258598	7.5	Non-Coding / Minus strand
352	734	0.5	0.000129299	7.5	Non-Coding / Minus strand
353	736	4.5	0.001163693	7.5	Non-Coding / Minus strand
354	740	2	0.000517197	7.5	Non-Coding / Minus strand
355	742	2	0.000517197	7.5	Non-Coding / Minus strand
356	748	1	0.000258598	8.9	Non-Coding / Minus strand
357	750	1	0.000258598	9	Non-Coding / Minus strand
358	751	1	0.000258598	7.5	Non-Coding / Minus strand
359	752	1.5	0.000387898	7.5	Non-Coding / Minus strand
360	753	1	0.000258598	8.9	Non-Coding / Minus strand
361	755	1	0.000258598	9	Non-Coding / Minus strand
362	757	5.5	0.001422291	7.7	Non-Coding / Minus strand
363	758	2	0.000517197	8.9	Non-Coding / Minus strand
364	761	1	0.000258598	7.7	Non-Coding / Minus strand
365	762	1	0.000258598	7.7	Non-Coding / Minus strand
366	763	4	0.001034394	8.9	Non-Coding / Minus strand
367	765	1	0.000258598	9	Non-Coding / Minus strand
368	769	1	0.000258598	9.3	Non-Coding / Minus strand
369	770	1	0.000258598	9	Non-Coding / Minus strand
370	771	5.5	0.001422291	7.7	Non-Coding / Minus strand
371	772	4	0.001034394	7.7	Non-Coding / Minus strand
372	773	3.5	0.000905094	8.9	Non-Coding / Minus strand
373	774	50.5	0.013059219	9.3	Non-Coding / Minus strand
374	775	1	0.000258598	9	Non-Coding / Minus strand
375	779	0.5	0.000129299	9.3	Non-Coding / Minus strand
376	782	3	0.000775795	7.7	Non-Coding / Minus strand
377	783	0.5	0.000129299	8.9	Non-Coding / Minus strand
378	784	0.5	0.000129299	9.3	Non-Coding / Minus strand
379	786	1.5	0.000387898	7.7	Non-Coding / Minus strand
380	788	2	0.000517197	8.9	Non-Coding / Minus strand
381	789	1	0.000258598	9.3	Non-Coding / Minus strand
382	793	1	0.000258598	7.7	Non-Coding / Minus strand
383	796	11	0.002844582	7.7	Non-Coding / Minus strand
384	797	16.5	0.004266874	7.7	Non-Coding / Minus strand
385	798	0.5	0.000129299	7.7	Non-Coding / Minus strand
386	799	1	0.000258598	7.7	Non-Coding / Minus strand
387	800	1	0.000258598	7.7	Non-Coding / Minus strand
388	803	1	0.000258598	7.7	Non-Coding / Minus strand
389	805	1	0.000258598	9.6	Non-Coding / Minus strand
390	810	3	0.000775795	9.6	Non-Coding / Minus strand
391	811	1	0.000258598	8.7	Non-Coding / Minus strand
392	812	14	0.003620378	8.7	Non-Coding / Minus strand
393	814	27.5	0.007111456	7.9	Non-Coding / Minus strand
394	816	4	0.001034394	8.7	Non-Coding / Minus strand
395	817	1	0.000258598	8.7	Non-Coding / Minus strand
396	819	1	0.000258598	7.9	Non-Coding / Minus strand
397	826	3.5	0.000905094	8.7	Non-Coding / Minus strand
398	827	7	0.001810189	8.7	Non-Coding / Minus strand
399	828	36.5	0.009438841	8.7	Non-Coding / Minus strand
400	829	3.5	0.000905094	7.9	Non-Coding / Minus strand
401	830	5	0.001292992	9.6	Non-Coding / Minus strand
402	831	1	0.000258598	8.7	Non-Coding / Minus strand
403	832	2	0.000517197	8.7	Non-Coding / Minus strand
404	833	9.5	0.002456685	8.7	Non-Coding / Minus strand
405	834	23	0.005947763	7.9	Non-Coding / Minus strand
406	838	2	0.000517197	8.7	Non-Coding / Minus strand
407	839	2	0.000517197	7.9	Non-Coding / Minus strand
408	849	2	0.000517197	8.7	Non-Coding / Minus strand
409	850	4	0.001034394	10	Non-Coding / Minus strand
410	852	1	0.000258598	11.6	Non-Coding / Minus strand
411	853	2	0.000517197	11.6	Non-Coding / Minus strand
412	856	1	0.000258598	13.4	Non-Coding / Minus strand
413	858	3	0.000775795	15	Non-Coding / Minus strand
414	859	1	0.000258598	15	Non-Coding / Minus strand
415	860	27.5	0.007111456	15	Non-Coding / Minus strand
416	862	1	0.000258598	14.5	Non-Coding / Minus strand
417	864	2	0.000517197	15	Non-Coding / Minus strand
418	865	129	0.033359193	15	Non-Coding / Minus strand
419	866	0.5	0.000129299	14.2	Non-Coding / Minus strand
420	868	12	0.003103181	15	Non-Coding / Minus strand
421	869	20	0.005171968	15	Non-Coding / Minus strand
422	870	1.5	0.000387898	15	Non-Coding / Minus strand
423	873	2	0.000517197	15	Non-Coding / Minus strand
424	876	1	0.000258598	14.2	Non-Coding / Minus strand
425	877	3	0.000775795	14.5	Non-Coding / Minus strand
426	878	15.5	0.004008275	15	Non-Coding / Minus strand
427	879	1	0.000258598	15	Non-Coding / Minus strand
428	882	8	0.002068787	14.5	Non-Coding / Minus strand
429	883	1	0.000258598	15	Non-Coding / Minus strand
430	884	4	0.001034394	15	Non-Coding / Minus strand
431	885	3.5	0.000905094	15	Non-Coding / Minus strand
432	886	2	0.000517197	14.2	Non-Coding / Minus strand
433	887	1	0.000258598	14.5	Non-Coding / Minus strand
434	888	1	0.000258598	15	Non-Coding / Minus strand
435	891	5	0.001292992	14.2	Non-Coding / Minus strand
436	899	1	0.000258598	15	Non-Coding / Minus strand
437	900	2	0.000517197	15	Non-Coding / Minus strand
438	904	1	0.000258598	13.8	Non-Coding / Minus strand
439	907	1	0.000258598	13	Non-Coding / Minus strand
440	909	9	0.002327386	13.8	Non-Coding / Minus strand
441	911	2	0.000517197	13.3	Non-Coding / Minus strand
442	913	3	0.000775795	13	Non-Coding / Minus strand
443	914	2	0.000517197	13.8	Non-Coding / Minus strand
444	917	7	0.001810189	13	Non-Coding / Minus strand
445	918	1	0.000258598	13	Non-Coding / Minus strand
446	923	1	0.000258598	13	Non-Coding / Minus strand
447	925	1	0.000258598	13.3	Non-Coding / Minus strand
448	929	2	0.000517197	17.8	Non-Coding / Minus strand
449	931	11.5	0.002973882	20.2	Non-Coding / Minus strand
450	933	3	0.000775795	20.2	Non-Coding / Minus strand
451	936	5	0.001292992	20.2	Non-Coding / Minus strand
452	939	5	0.001292992	20.2	Non-Coding / Minus strand
453	942	1	0.000258598	20.2	Non-Coding / Minus strand
454	943	1.5	0.000387898	20.2	Non-Coding / Minus strand
455	953	1	0.000258598	20.2	Non-Coding / Minus strand
456	954	0.5	0.000129299	20.2	Non-Coding / Minus strand
457	956	1	0.000258598	20.2	Non-Coding / Minus strand
458	957	1	0.000258598	20.2	Non-Coding / Minus strand
459	958	2	0.000517197	20.2	Non-Coding / Minus strand
460	962	2	0.000517197	20.2	Non-Coding / Minus strand
461	963	3	0.000775795	20.2	Non-Coding / Minus strand
462	964	1	0.000258598	20.2	Non-Coding / Minus strand
463	965	2	0.000517197	20.2	Non-Coding / Minus strand
464	971	2	0.000517197	20.2	Non-Coding / Minus strand
465	972	4	0.001034394	20.2	Non-Coding / Minus strand
466	974	0.5	0.000129299	20.2	Non-Coding / Minus strand
467	977	0.5	0.000129299	20.2	Non-Coding / Minus strand
468	981	2	0.000517197	17.6	Non-Coding / Minus strand
469	985	1	0.000258598	15	Non-Coding / Minus strand
470	987	9	0.002327386	13.9	Non-Coding / Minus strand
471	988	1	0.000258598	14.7	Non-Coding / Minus strand
472	991	1	0.000258598	15.3	Non-Coding / Minus strand
473	995	1	0.000258598	16.7	Non-Coding / Minus strand
474	996	1	0.000258598	16.9	Non-Coding / Minus strand
475	997	1	0.000258598	16.9	Non-Coding / Minus strand
476	998	1	0.000258598	16.9	Non-Coding / Minus strand
477	999	4.5	0.001163693	16.9	Non-Coding / Minus strand
478	1000	1	0.000258598	16.7	Non-Coding / Minus strand
479	1001	1	0.000258598	16.9	Non-Coding / Minus strand
480	1002	1	0.000258598	16.9	Non-Coding / Minus strand
481	1004	1	0.000258598	16.9	Non-Coding / Minus strand
482	1005	5	0.001292992	16.7	Non-Coding / Minus strand
483	1008	2	0.000517197	16.9	Non-Coding / Minus strand
484	1009	1	0.000258598	16.9	Non-Coding / Minus strand
485	1011	2	0.000517197	16.9	Non-Coding / Minus strand
486	1014	1	0.000258598	16.9	Non-Coding / Minus strand
487	1016	8	0.002068787	16.9	Non-Coding / Minus strand
488	1021	2.5	0.000646496	16.9	Non-Coding / Minus strand
489	1023	0.5	0.000129299	16.9	Non-Coding / Minus strand
490	1024	1	0.000258598	16.9	Non-Coding / Minus strand
491	1026	1	0.000258598	16.9	Non-Coding / Minus strand
492	1037	1	0.000258598	16.9	Non-Coding / Minus strand
493	1038	1	0.000258598	16.9	Non-Coding / Minus strand
494	1039	1	0.000258598	16.9	Non-Coding / Minus strand
495	1040	1	0.000258598	16.5	Non-Coding / Minus strand
496	1041	7	0.001810189	14.1	Non-Coding / Minus strand
497	1042	1	0.000258598	13	Non-Coding / Minus strand
498	1047	2.5	0.000646496	13	Non-Coding / Minus strand
499	1049	1.5	0.000387898	13	Non-Coding / Minus strand
500	1056	1	0.000258598	11.3	Non-Coding / Minus strand
501	1057	2	0.000517197	11.3	Non-Coding / Minus strand
502	1058	2	0.000517197	11.3	Non-Coding / Minus strand
503	1059	1	0.000258598	10.7	Non-Coding / Minus strand
504	1064	1	0.000258598	10.7	Non-Coding / Minus strand
505	1070	5	0.001292992	8.6	Non-Coding / Minus strand
506	1071	0.5	0.000129299	11.3	Non-Coding / Minus strand
507	1072	1	0.000258598	11.3	Non-Coding / Minus strand
508	1073	7.5	0.001939488	11.3	Non-Coding / Minus strand
509	1079	1	0.000258598	10.7	Non-Coding / Minus strand
510	1080	2	0.000517197	8.6	Non-Coding / Minus strand
511	1084	7	0.001810189	11.7	Non-Coding / Minus strand
512	1086	2	0.000517197	12.8	Non-Coding / Minus strand
513	1088	1	0.000258598	8.6	Non-Coding / Minus strand
514	1093	2	0.000517197	8.6	Non-Coding / Minus strand
515	1110	1	0.000258598	13.1	Non-Coding / Minus strand
516	1111	1	0.000258598	12.8	Non-Coding / Minus strand
517	1116	1	0.000258598	12.8	Non-Coding / Minus strand
518	1118	1	0.000258598	8.6	Non-Coding / Minus strand
519	1119	1	0.000258598	11.7	Non-Coding / Minus strand
520	1120	1	0.000258598	13.1	Non-Coding / Minus strand
521	1124	1	0.000258598	11.7	Non-Coding / Minus strand
522	1144	1	0.000258598	7.3	Non-Coding / Minus strand
523	1146	2	0.000517197	7.3	Non-Coding / Minus strand
524	1149	2	0.000517197	9	Non-Coding / Minus strand
525	1162	1	0.000258598	7.3	Non-Coding / Minus strand
526	1164	1	0.000258598	9	Non-Coding / Minus strand
527	1165	1	0.000258598	9	Non-Coding / Minus strand
528	1167	1	0.000258598	7.3	Non-Coding / Minus strand
529	1179	1	0.000258598	9	Non-Coding / Minus strand
530	1182	1.5	0.000387898	8	Non-Coding / Minus strand
531	1184	2	0.000517197	9	Non-Coding / Minus strand
532	1185	1	0.000258598	9	Non-Coding / Minus strand
533	1186	0.5	0.000129299	7.3	Non-Coding / Minus strand
534	1187	0.5	0.000129299	8	Non-Coding / Minus strand
535	1190	1	0.000258598	9	Non-Coding / Minus strand
536	1193	1	0.000258598	11.8	Non-Coding / Minus strand
537	1196	1	0.000258598	6.6	Non-Coding / Minus strand
538	1205	1	0.000258598	19.5	Non-Coding / Minus strand
539	1209	1	0.000258598	19.4	Non-Coding / Minus strand
540	1212	1	0.000258598	15.6	Non-Coding / Minus strand
541	1216	1	0.000258598	19.5	Non-Coding / Minus strand
542	1222	1	0.000258598	15.6	Non-Coding / Minus strand
543	1234	1	0.000258598	19.4	Non-Coding / Minus strand
544	1235	1.5	0.000387898	19.5	Non-Coding / Minus strand
545	1240	1	0.000258598	19.5	Non-Coding / Minus strand
546	1245	2	0.000517197	19.5	Non-Coding / Minus strand
547	1247	6.5	0.00168089	15.6	Non-Coding / Minus strand
548	1248	1	0.000258598	15.1	Non-Coding / Minus strand
549	1251	1	0.000258598	16	Non-Coding / Minus strand
550	1260	2	0.000517197	13.6	Non-Coding / Minus strand
551	1262	1	0.000258598	13.9	Non-Coding / Minus strand
552	1291	1	0.000258598	13.6	Non-Coding / Minus strand
553	1299	1	0.000258598	14.5	Non-Coding / Minus strand
554	1300	2	0.000517197	16.2	Non-Coding / Minus strand
555	1303	1	0.000258598	14.8	Non-Coding / Minus strand
556	1317	1	0.000258598	14.8	Non-Coding / Minus strand
557	1324	1	0.000258598	12	Non-Coding / Minus strand
558	1329	2	0.000517197	12	Non-Coding / Minus strand
559	1342	1	0.000258598	14.8	Non-Coding / Minus strand
560	1356	5	0.001292992	15.3	Non-Coding / Minus strand
561	1359	1	0.000258598	15.1	Non-Coding / Minus strand
562	1360	1	0.000258598	17	Non-Coding / Minus strand
563	1370	3	0.000775795	17	Non-Coding / Minus strand
564	1371	0.5	0.000129299	15.3	Non-Coding / Minus strand
565	1373	2	0.000517197	14.4	Non-Coding / Minus strand
566	1387	1	0.000258598	14.4	Non-Coding / Minus strand
567	1403	1	0.000258598	8.6	Non-Coding / Minus strand
568	1404	1	0.000258598	11.2	Non-Coding / Minus strand
569	1405	2	0.000517197	11.2	Non-Coding / Minus strand
570	1409	1	0.000258598	7.8	Non-Coding / Minus strand
571	1410	0.5	0.000129299	9.7	Non-Coding / Minus strand
572	1411	1	0.000258598	10.1	Non-Coding / Minus strand
573	1412	1	0.000258598	9.8	Non-Coding / Minus strand
574	1415	1	0.000258598	9.7	Non-Coding / Minus strand
575	1417	1	0.000258598	9.8	Non-Coding / Minus strand
576	1419	0.5	0.000129299	7.8	Non-Coding / Minus strand
577	1422	1	0.000258598	2.2	Non-Coding / Minus strand
578	1439	0.5	0.000129299	2.2	Non-Coding / Minus strand
579	1441	1	0.000258598	2.2	Non-Coding / Minus strand
580	1445	1	0.000258598	2.2	Non-Coding / Minus strand
581	1458	1	0.000258598	0	Non-Coding / Minus strand
582	1459	1	0.000258598	0	Non-Coding / Minus strand
583	1476	1	0.000258598	5.3	Non-Coding / Minus strand
584	1483	1	0.000258598	5.5	Non-Coding / Minus strand
585	1492	1	0.000258598	5.9	Non-Coding / Minus strand
586	1496	1	0.000258598	8.1	Non-Coding / Minus strand
587	1497	0.5	0.000129299	7.6	Non-Coding / Minus strand
588	1502	1	0.000258598	7.6	Non-Coding / Minus strand
589	1503	1	0.000258598	6.9	Non-Coding / Minus strand
590	1510	1	0.000258598	11.3	Non-Coding / Minus strand
591	1512	1	0.000258598	10	Non-Coding / Minus strand
592	1513	1	0.000258598	11.5	Non-Coding / Minus strand
593	1514	3	0.000775795	11.3	Non-Coding / Minus strand
594	1519	4	0.001034394	11.3	Non-Coding / Minus strand
595	1527	1	0.000258598	10	Non-Coding / Minus strand
596	1530	6.5	0.00168089	11.3	Non-Coding / Minus strand
597	1531	1.5	0.000387898	11.3	Non-Coding / Minus strand
598	1534	1	0.000258598	11.3	Non-Coding / Minus strand
599	1536	1	0.000258598	11.3	Non-Coding / Minus strand
600	1537	1	0.000258598	10	Non-Coding / Minus strand
601	1540	1	0.000258598	11.3	Non-Coding / Minus strand
602	1542	1	0.000258598	10	Non-Coding / Minus strand
603	1545	2	0.000517197	11.3	Non-Coding / Minus strand
604	1557	1	0.000258598	7.3	Non-Coding / Minus strand
605	1561	1	0.000258598	8.2	Non-Coding / Minus strand
606	1571	1	0.000258598	8.2	Non-Coding / Minus strand
607	1586	1	0.000258598	8.2	Non-Coding / Minus strand
608	1591	1	0.000258598	8.2	Non-Coding / Minus strand
609	1597	2	0.000517197	14.3	Non-Coding / Minus strand
610	1606	1	0.000258598	14.3	Non-Coding / Minus strand
611	1610	1	0.000258598	14.3	Non-Coding / Minus strand
612	1612	1	0.000258598	14.3	Non-Coding / Minus strand
613	1618	1	0.000258598	14.3	Non-Coding / Minus strand
614	1644	2	0.000517197	9.8	Non-Coding / Minus strand
615	1646	2	0.000517197	10.6	Non-Coding / Minus strand
616	1648	5	0.001292992	10	Non-Coding / Minus strand
617	1652	1	0.000258598	9.8	Non-Coding / Minus strand
618	1656	1	0.000258598	10.6	Non-Coding / Minus strand
619	1657	1	0.000258598	9.8	Non-Coding / Minus strand
620	1658	9.5	0.002456685	9.8	Non-Coding / Minus strand
621	1659	3	0.000775795	9.8	Non-Coding / Minus strand
622	1664	1	0.000258598	9.3	Non-Coding / Minus strand
623	1667	1	0.000258598	9.3	Non-Coding / Minus strand
624	1669	0.5	0.000129299	9.3	Non-Coding / Minus strand
625	1673	16	0.004137574	9.3	Non-Coding / Minus strand
626	1678	1	0.000258598	9.3	Non-Coding / Minus strand
627	1679	2	0.000517197	9.3	Non-Coding / Minus strand
628	1681	2	0.000517197	9.3	Non-Coding / Minus strand
629	1684	2	0.000517197	9.3	Non-Coding / Minus strand
630	1686	1	0.000258598	9.3	Non-Coding / Minus strand
631	1690	16	0.004137574	9.3	Non-Coding / Minus strand
632	1696	12	0.003103181	6.6	Non-Coding / Minus strand
633	1699	1	0.000258598	6.6	Non-Coding / Minus strand
634	1702	5	0.001292992	8.1	Non-Coding / Minus strand
635	1707	1	0.000258598	6.6	Non-Coding / Minus strand
636	1711	1	0.000258598	6.6	Non-Coding / Minus strand
637	1718	1	0.000258598	6.6	Non-Coding / Minus strand
638	1726	4	0.001034394	6.6	Non-Coding / Minus strand
639	1730	1	0.000258598	6.6	Non-Coding / Minus strand
640	1753	1	0.000258598	8.4	Non-Coding / Minus strand
641	1754	0.5	0.000129299	8.4	Non-Coding / Minus strand
642	1755	1	0.000258598	8.4	Non-Coding / Minus strand
643	1771	4	0.001034394	8.4	Non-Coding / Minus strand
644	1774	1	0.000258598	8.4	Non-Coding / Minus strand
645	1775	2	0.000517197	8.4	Non-Coding / Minus strand
646	1779	1	0.000258598	8.4	Non-Coding / Minus strand
647	1782	1	0.000258598	8.4	Non-Coding / Minus strand
648	1797	1	0.000258598	17.4	Non-Coding / Minus strand
649	1799	2	0.000517197	17.4	Non-Coding / Minus strand
650	1811	1	0.000258598	17.4	Non-Coding / Minus strand
651	1815	1	0.000258598	17.4	Non-Coding / Minus strand
652	1817	0.5	0.000129299	17.4	Non-Coding / Minus strand
