# Supplementary material for: Structural analysis of recombinant AAV vector genomes at single-molecule resolution
Source: PLoS One. 2026 Jul 30;21(7):e0339201. doi: 10.1371/journal.pone.0339201 (PMC13422874; doi:10.1371/journal.pone.0339201)
Supplement: S3 Table — (CSV) [file pone.0339201.s006.csv]

	Breakpoint	Count	Proportion	MFE	Category
1	20	1	0.000619771	10.4	Coding / Plus strand
2	21	1	0.000619771	9.5	Coding / Plus strand
3	25	1	0.000619771	10.4	Coding / Plus strand
4	26	1	0.000619771	9.5	Coding / Plus strand
5	28	1	0.000619771	9.5	Coding / Plus strand
6	32	2	0.001239541	10.5	Coding / Plus strand
7	33	1	0.000619771	9.5	Coding / Plus strand
8	34	1	0.000619771	9.5	Coding / Plus strand
9	36	1	0.000619771	9.5	Coding / Plus strand
10	38	1	0.000619771	9.5	Coding / Plus strand
11	39	1	0.000619771	9.5	Coding / Plus strand
12	40	2	0.001239541	10.4	Coding / Plus strand
13	42	11.5	0.007127363	10.5	Coding / Plus strand
14	44	1	0.000619771	9.5	Coding / Plus strand
15	46	1	0.000619771	9.5	Coding / Plus strand
16	47	1	0.000619771	10.5	Coding / Plus strand
17	48	1	0.000619771	9.5	Coding / Plus strand
18	49	1.5	0.000929656	9.5	Coding / Plus strand
19	50	13	0.008057019	10.4	Coding / Plus strand
20	51	1	0.000619771	3.5	Coding / Plus strand
21	52	1	0.000619771	10.5	Coding / Plus strand
22	54	3	0.001859312	6.6	Coding / Plus strand
23	55	1	0.000619771	10.4	Coding / Plus strand
24	58	10	0.006197707	3.5	Coding / Plus strand
25	59	1	0.000619771	4.4	Coding / Plus strand
26	60	3	0.001859312	8.7	Coding / Plus strand
27	61	2	0.001239541	8.7	Coding / Plus strand
28	62	1	0.000619771	8.7	Coding / Plus strand
29	64	2	0.001239541	8.7	Coding / Plus strand
30	65	13	0.008057019	8.5	Coding / Plus strand
31	66	5	0.003098853	7.7	Coding / Plus strand
32	67	2	0.001239541	6.8	Coding / Plus strand
33	69	1	0.000619771	6.2	Coding / Plus strand
34	70	1	0.000619771	5.8	Coding / Plus strand
35	71	1	0.000619771	6.2	Coding / Plus strand
36	72	1	0.000619771	5	Coding / Plus strand
37	76	3.5	0.002169197	6.2	Coding / Plus strand
38	78	0.5	0.000309885	0	Coding / Plus strand
39	80	1	0.000619771	0	Coding / Plus strand
40	82	1	0.000619771	7.8	Coding / Plus strand
41	83	2	0.001239541	8.4	Coding / Plus strand
42	84	1	0.000619771	8.4	Coding / Plus strand
43	86	3	0.001859312	8.4	Coding / Plus strand
44	87	1	0.000619771	8.4	Coding / Plus strand
45	88	4.5	0.002788968	8.4	Coding / Plus strand
46	90	1	0.000619771	8.4	Coding / Plus strand
47	91	1	0.000619771	8.4	Coding / Plus strand
48	92	1	0.000619771	8.4	Coding / Plus strand
49	93	2	0.001239541	8.4	Coding / Plus strand
50	95	3	0.001859312	8.4	Coding / Plus strand
51	99	1	0.000619771	8.4	Coding / Plus strand
52	101	2	0.001239541	8.4	Coding / Plus strand
53	102	0.5	0.000309885	8.4	Coding / Plus strand
54	104	1	0.000619771	8.4	Coding / Plus strand
55	107	0.5	0.000309885	8.4	Coding / Plus strand
56	108	1	0.000619771	8.4	Coding / Plus strand
57	110	3	0.001859312	8.4	Coding / Plus strand
58	111	3	0.001859312	8.4	Coding / Plus strand
59	112	0.5	0.000309885	8.4	Coding / Plus strand
60	115	1	0.000619771	8.4	Coding / Plus strand
61	116	2	0.001239541	8.4	Coding / Plus strand
62	118	1	0.000619771	8.4	Coding / Plus strand
63	121	2	0.001239541	8.4	Coding / Plus strand
64	124	2	0.001239541	8.4	Coding / Plus strand
65	125	0.5	0.000309885	8.4	Coding / Plus strand
66	126	3	0.001859312	8.4	Coding / Plus strand
67	127	4	0.002479083	8.4	Coding / Plus strand
68	131	0.5	0.000309885	8.4	Coding / Plus strand
69	132	1	0.000619771	8.4	Coding / Plus strand
70	133	2	0.001239541	8.4	Coding / Plus strand
71	134	2	0.001239541	8.4	Coding / Plus strand
72	135	1	0.000619771	8.4	Coding / Plus strand
73	136	2	0.001239541	8.4	Coding / Plus strand
74	137	1	0.000619771	6.6	Coding / Plus strand
75	139	3	0.001859312	6.6	Coding / Plus strand
76	143	1	0.000619771	6.6	Coding / Plus strand
77	144	1	0.000619771	6.6	Coding / Plus strand
78	147	2	0.001239541	6.6	Coding / Plus strand
79	149	2	0.001239541	6.6	Coding / Plus strand
80	150	2	0.001239541	6.6	Coding / Plus strand
81	151	154.5	0.095754571	6.6	Coding / Plus strand
82	152	6	0.003718624	6.6	Coding / Plus strand
83	155	0.5	0.000309885	6.6	Coding / Plus strand
84	157	1	0.000619771	6.6	Coding / Plus strand
85	159	81	0.050201425	6.6	Coding / Plus strand
86	160	8	0.004958165	6.6	Coding / Plus strand
87	162	5	0.003098853	6.6	Coding / Plus strand
88	169	2	0.001239541	6.6	Coding / Plus strand
89	170	5	0.003098853	6.6	Coding / Plus strand
90	177	1	0.000619771	6.6	Coding / Plus strand
91	180	0.5	0.000309885	6.6	Coding / Plus strand
92	181	6.5	0.004028509	9.3	Coding / Plus strand
93	184	1	0.000619771	9.3	Coding / Plus strand
94	195	1	0.000619771	9.3	Coding / Plus strand
95	197	3	0.001859312	9.3	Coding / Plus strand
96	200	12.5	0.007747134	9.3	Coding / Plus strand
97	201	3	0.001859312	9.3	Coding / Plus strand
98	206	37	0.022931515	9.4	Coding / Plus strand
99	207	8.5	0.005268051	10.6	Coding / Plus strand
100	209	1	0.000619771	9.8	Coding / Plus strand
101	210	130	0.080570189	9.8	Coding / Plus strand
102	212	10	0.006197707	10.6	Coding / Plus strand
103	213	2.5	0.001549427	9.8	Coding / Plus strand
104	214	1	0.000619771	9.8	Coding / Plus strand
105	217	66	0.040904865	10.6	Coding / Plus strand
106	221	2	0.001239541	9.8	Coding / Plus strand
107	222	1	0.000619771	10.6	Coding / Plus strand
108	225	2	0.001239541	12.3	Coding / Plus strand
109	226	0.5	0.000309885	13.8	Coding / Plus strand
110	228	0.5	0.000309885	14.3	Coding / Plus strand
111	230	1	0.000619771	14.3	Coding / Plus strand
112	232	2	0.001239541	14.3	Coding / Plus strand
113	233	1	0.000619771	14.3	Coding / Plus strand
114	234	1	0.000619771	14.3	Coding / Plus strand
115	237	1	0.000619771	14.3	Coding / Plus strand
116	239	6	0.003718624	14.3	Coding / Plus strand
117	240	0.5	0.000309885	14.3	Coding / Plus strand
118	241	51	0.031608305	14.3	Coding / Plus strand
119	242	2	0.001239541	14.3	Coding / Plus strand
120	244	6.5	0.004028509	14.3	Coding / Plus strand
121	246	1.5	0.000929656	14.3	Coding / Plus strand
122	249	1	0.000619771	14.3	Coding / Plus strand
123	256	1	0.000619771	14.3	Coding / Plus strand
124	264	1	0.000619771	14.3	Coding / Plus strand
125	265	3	0.001859312	14.3	Coding / Plus strand
126	266	7	0.004338395	14.3	Coding / Plus strand
127	267	1	0.000619771	14.3	Coding / Plus strand
128	270	1	0.000619771	14.3	Coding / Plus strand
129	271	1	0.000619771	14.3	Coding / Plus strand
130	272	1	0.000619771	14.2	Coding / Plus strand
131	276	1	0.000619771	8.4	Coding / Plus strand
132	279	1	0.000619771	8.2	Coding / Plus strand
133	282	1	0.000619771	8.2	Coding / Plus strand
134	286	1	0.000619771	8.2	Coding / Plus strand
135	287	11	0.006817478	8.2	Coding / Plus strand
136	288	77	0.047722343	8.2	Coding / Plus strand
137	291	4	0.002479083	8.2	Coding / Plus strand
138	298	1	0.000619771	8.2	Coding / Plus strand
139	299	1	0.000619771	8.2	Coding / Plus strand
140	302	1	0.000619771	8.2	Coding / Plus strand
141	303	1	0.000619771	8.2	Coding / Plus strand
142	304	1	0.000619771	8.2	Coding / Plus strand
143	305	1	0.000619771	8.2	Coding / Plus strand
144	309	2	0.001239541	8.2	Coding / Plus strand
145	312	2	0.001239541	7.3	Coding / Plus strand
146	313	1	0.000619771	8.2	Coding / Plus strand
147	316	1	0.000619771	10	Coding / Plus strand
148	317	6.5	0.004028509	11.3	Coding / Plus strand
149	318	0.5	0.000309885	11.3	Coding / Plus strand
150	320	7	0.004338395	11.5	Coding / Plus strand
151	325	1	0.000619771	11.5	Coding / Plus strand
152	326	2	0.001239541	10	Coding / Plus strand
153	329	1	0.000619771	11.3	Coding / Plus strand
154	334	2	0.001239541	11.3	Coding / Plus strand
155	335	1	0.000619771	11.5	Coding / Plus strand
156	337	1	0.000619771	11.3	Coding / Plus strand
157	341	1	0.000619771	10	Coding / Plus strand
158	343	2	0.001239541	11.3	Coding / Plus strand
159	345	1	0.000619771	11.5	Coding / Plus strand
160	347	1	0.000619771	11.3	Coding / Plus strand
161	350	1	0.000619771	11.5	Coding / Plus strand
162	352	3	0.001859312	11.3	Coding / Plus strand
163	355	5	0.003098853	11.5	Coding / Plus strand
164	363	16	0.009916331	8	Coding / Plus strand
165	366	1	0.000619771	7.6	Coding / Plus strand
166	367	1	0.000619771	8.1	Coding / Plus strand
167	370	1	0.000619771	6.9	Coding / Plus strand
168	371	1	0.000619771	7.6	Coding / Plus strand
169	373	1	0.000619771	8	Coding / Plus strand
170	378	2	0.001239541	5.9	Coding / Plus strand
171	393	1	0.000619771	5.3	Coding / Plus strand
172	402	0.5	0.000309885	5.3	Coding / Plus strand
173	403	2	0.001239541	5.3	Coding / Plus strand
174	405	0.5	0.000309885	5.5	Coding / Plus strand
175	407	1	0.000619771	0	Coding / Plus strand
176	408	1	0.000619771	0	Coding / Plus strand
177	409	2	0.001239541	0	Coding / Plus strand
178	412	3	0.001859312	1.9	Coding / Plus strand
179	413	4	0.002479083	2.2	Coding / Plus strand
180	414	20	0.012395414	2.2	Coding / Plus strand
181	415	119	0.073752711	2.2	Coding / Plus strand
182	416	3.5	0.002169197	2.2	Coding / Plus strand
183	417	58.5	0.036256585	2.2	Coding / Plus strand
184	419	1	0.000619771	2.2	Coding / Plus strand
185	421	0.5	0.000309885	2.2	Coding / Plus strand
186	443	1	0.000619771	4.3	Coding / Plus strand
187	451	1	0.000619771	9.8	Coding / Plus strand
188	452	1	0.000619771	10.1	Coding / Plus strand
189	453	0.5	0.000309885	9.7	Coding / Plus strand
190	454	1	0.000619771	7.8	Coding / Plus strand
191	457	1	0.000619771	10.1	Coding / Plus strand
192	460	0.5	0.000309885	8.6	Coding / Plus strand
193	471	1	0.000619771	13.1	Coding / Plus strand
194	473	1.5	0.000929656	13.1	Coding / Plus strand
195	474	7	0.004338395	14.4	Coding / Plus strand
196	475	24	0.014874496	14.4	Coding / Plus strand
197	476	51.5	0.03191819	14.4	Coding / Plus strand
198	477	28.5	0.017663465	15.3	Coding / Plus strand
199	478	38.5	0.023861171	17	Coding / Plus strand
200	479	1	0.000619771	15.1	Coding / Plus strand
201	481	1	0.000619771	14.4	Coding / Plus strand
202	485	1	0.000619771	14.4	Coding / Plus strand
203	486	6.5	0.004028509	14.4	Coding / Plus strand
204	487	1	0.000619771	15.3	Coding / Plus strand
205	489	1	0.000619771	15.1	Coding / Plus strand
206	491	2	0.001239541	14.4	Coding / Plus strand
207	493	2	0.001239541	17	Coding / Plus strand
208	496	2	0.001239541	14.4	Coding / Plus strand
209	497	1	0.000619771	15.3	Coding / Plus strand
210	498	1	0.000619771	17	Coding / Plus strand
211	515	1	0.000619771	14.4	Coding / Plus strand
212	516	1	0.000619771	14.4	Coding / Plus strand
213	517	0.5	0.000309885	15.3	Coding / Plus strand
214	525	1	0.000619771	10.9	Coding / Plus strand
215	526	1	0.000619771	14.8	Coding / Plus strand
216	528	0.5	0.000309885	16.2	Coding / Plus strand
217	531	2	0.001239541	14.8	Coding / Plus strand
218	546	0.5	0.000309885	14.8	Coding / Plus strand
219	549	1	0.000619771	12	Coding / Plus strand
220	556	1	0.000619771	14.8	Coding / Plus strand
221	559	1	0.000619771	14.5	Coding / Plus strand
222	566	0.5	0.000309885	14.8	Coding / Plus strand
223	567	1	0.000619771	16.9	Coding / Plus strand
224	568	7.5	0.00464828	16.2	Coding / Plus strand
225	571	1	0.000619771	13.9	Coding / Plus strand
226	573	1	0.000619771	13.6	Coding / Plus strand
227	576	1	0.000619771	13.9	Coding / Plus strand
228	579	2	0.001239541	14.5	Coding / Plus strand
229	580	0.5	0.000309885	14.8	Coding / Plus strand
230	584	0.5	0.000309885	14.5	Coding / Plus strand
231	597	1	0.000619771	13.6	Coding / Plus strand
232	600	1	0.000619771	13.6	Coding / Plus strand
233	606	1	0.000619771	13.9	Coding / Plus strand
234	609	1	0.000619771	13.6	Coding / Plus strand
235	610	1	0.000619771	13.6	Coding / Plus strand
236	614	1	0.000619771	13.9	Coding / Plus strand
237	629	2	0.001239541	19.4	Coding / Plus strand
238	639	1	0.000619771	19.4	Coding / Plus strand
239	641	1	0.000619771	15.6	Coding / Plus strand
240	642	1	0.000619771	19.5	Coding / Plus strand
241	652	1	0.000619771	19.5	Coding / Plus strand
242	654	5	0.003098853	19.4	Coding / Plus strand
243	656	1.5	0.000929656	15.6	Coding / Plus strand
244	659	2	0.001239541	19.4	Coding / Plus strand
245	660	20.5	0.012705299	11.8	Coding / Plus strand
246	662	1	0.000619771	19.5	Coding / Plus strand
247	663	4	0.002479083	19.5	Coding / Plus strand
248	664	1	0.000619771	19.4	Coding / Plus strand
249	665	4	0.002479083	11.8	Coding / Plus strand
250	674	2	0.001239541	11.9	Coding / Plus strand
251	683	3	0.001859312	9	Coding / Plus strand
252	686	1	0.000619771	8	Coding / Plus strand
253	692	1	0.000619771	7.3	Coding / Plus strand
254	702	3	0.001859312	7.3	Coding / Plus strand
255	738	0.5	0.000309885	2.6	Coding / Plus strand
256	742	0.5	0.000309885	12.8	Coding / Plus strand
257	745	1	0.000619771	8.6	Coding / Plus strand
258	746	0.5	0.000309885	10.7	Coding / Plus strand
259	747	3	0.001859312	12.8	Coding / Plus strand
260	750	0.5	0.000309885	8.6	Coding / Plus strand
261	791	1	0.000619771	11.3	Coding / Plus strand
262	802	1	0.000619771	11.3	Coding / Plus strand
263	803	1	0.000619771	8.6	Coding / Plus strand
264	808	0.5	0.000309885	8.6	Coding / Plus strand
265	810	1	0.000619771	11.3	Coding / Plus strand
266	812	1	0.000619771	11.3	Coding / Plus strand
267	814	1	0.000619771	12.2	Coding / Plus strand
268	816	0.5	0.000309885	13	Coding / Plus strand
269	819	1	0.000619771	13	Coding / Plus strand
270	822	5	0.003098853	13	Coding / Plus strand
271	839	2	0.001239541	16.9	Coding / Plus strand
272	853	1	0.000619771	16.7	Coding / Plus strand
273	854	3	0.001859312	16.9	Coding / Plus strand
274	856	1	0.000619771	16.9	Coding / Plus strand
275	869	2	0.001239541	16.9	Coding / Plus strand
276	870	1	0.000619771	16.9	Coding / Plus strand
277	873	1	0.000619771	16.7	Coding / Plus strand
278	883	1	0.000619771	15	Coding / Plus strand
279	891	1	0.000619771	20.2	Coding / Plus strand
280	904	1	0.000619771	20.2	Coding / Plus strand
281	906	0.5	0.000309885	20.2	Coding / Plus strand
282	909	1	0.000619771	20.2	Coding / Plus strand
283	910	1	0.000619771	20.2	Coding / Plus strand
284	915	0.5	0.000309885	20.2	Coding / Plus strand
285	916	1	0.000619771	20.2	Coding / Plus strand
286	923	3	0.001859312	20.2	Coding / Plus strand
287	933	1	0.000619771	20.2	Coding / Plus strand
288	937	1	0.000619771	20.2	Coding / Plus strand
289	939	1	0.000619771	17.8	Coding / Plus strand
290	941	1	0.000619771	13	Coding / Plus strand
291	948	1	0.000619771	13.3	Coding / Plus strand
292	967	1	0.000619771	14.2	Coding / Plus strand
293	973	1	0.000619771	15	Coding / Plus strand
294	975	1	0.000619771	15	Coding / Plus strand
295	979	1	0.000619771	15	Coding / Plus strand
296	981	2	0.001239541	14.5	Coding / Plus strand
297	982	1	0.000619771	14.2	Coding / Plus strand
298	987	1	0.000619771	14.2	Coding / Plus strand
299	990	2	0.001239541	15	Coding / Plus strand
300	994	1	0.000619771	15	Coding / Plus strand
301	997	1	0.000619771	14.2	Coding / Plus strand
302	1015	2	0.001239541	11.6	Coding / Plus strand
303	1018	1	0.000619771	10	Coding / Plus strand
304	1039	1	0.000619771	7.9	Coding / Plus strand
305	1041	2	0.001239541	8.7	Coding / Plus strand
306	1043	1	0.000619771	9.6	Coding / Plus strand
307	1050	2	0.001239541	8.7	Coding / Plus strand
308	1053	1	0.000619771	9.6	Coding / Plus strand
309	1072	1	0.000619771	7.7	Coding / Plus strand
310	1080	1	0.000619771	8.9	Coding / Plus strand
311	1083	1	0.000619771	9	Coding / Plus strand
312	1084	1	0.000619771	9.3	Coding / Plus strand
313	1094	1	0.000619771	9.3	Coding / Plus strand
314	1102	1	0.000619771	7.7	Coding / Plus strand
315	1105	1	0.000619771	8.9	Coding / Plus strand
316	1113	1	0.000619771	9	Coding / Plus strand
317	1116	1	0.000619771	7.5	Coding / Plus strand
318	1143	1	0.000619771	8.7	Coding / Plus strand
319	1145	1	0.000619771	9.3	Coding / Plus strand
320	1148	1	0.000619771	10.7	Coding / Plus strand
321	1160	1	0.000619771	9.3	Coding / Plus strand
322	1176	1	0.000619771	9.3	Coding / Plus strand
323	1179	1	0.000619771	9.3	Coding / Plus strand
324	1210	1	0.000619771	14.1	Coding / Plus strand
325	1241	1	0.000619771	14.3	Coding / Plus strand
326	1242	1	0.000619771	14.3	Coding / Plus strand
327	1254	1	0.000619771	13.9	Coding / Plus strand
328	1259	1	0.000619771	9.4	Coding / Plus strand
329	1288	1	0.000619771	8.6	Coding / Plus strand
330	1299	1	0.000619771	7.5	Coding / Plus strand
331	1335	1	0.000619771	7	Coding / Plus strand
332	1377	1	0.000619771	12.2	Coding / Plus strand
333	1385	1	0.000619771	13.5	Coding / Plus strand
334	1390	1	0.000619771	13.5	Coding / Plus strand
335	1401	3	0.001859312	13.5	Coding / Plus strand
336	1417	3	0.001859312	13.7	Coding / Plus strand
337	1426	0.5	0.000309885	13.5	Coding / Plus strand
338	1428	0.5	0.000309885	13.5	Coding / Plus strand
339	1442	1	0.000619771	9.2	Coding / Plus strand
340	1444	1	0.000619771	9	Coding / Plus strand
341	1453	1	0.000619771	7.8	Coding / Plus strand
342	1454	1	0.000619771	8.2	Coding / Plus strand
343	1465	2	0.001239541	10	Coding / Plus strand
344	1496	2	0.001239541	3.6	Coding / Plus strand
345	1504	1	0.000619771	7.5	Coding / Plus strand
346	1527	1	0.000619771	13.1	Coding / Plus strand
347	1541	1	0.000619771	15.7	Coding / Plus strand
348	1543	1	0.000619771	15.8	Coding / Plus strand
349	1550	1	0.000619771	14.9	Coding / Plus strand
350	1552	2	0.001239541	18.3	Coding / Plus strand
351	1553	1	0.000619771	15.8	Coding / Plus strand
352	1558	1	0.000619771	15.8	Coding / Plus strand
353	1561	4	0.002479083	15.7	Coding / Plus strand
354	1565	2	0.001239541	14.9	Coding / Plus strand
355	1570	2	0.001239541	14.9	Coding / Plus strand
356	1572	3	0.001859312	18.3	Coding / Plus strand
357	1581	2	0.001239541	15.7	Coding / Plus strand
358	1619	1	0.000619771	9.4	Coding / Plus strand
359	1633	1	0.000619771	9.4	Coding / Plus strand
360	1641	1	0.000619771	8.9	Coding / Plus strand
361	1642	1	0.000619771	6.1	Coding / Plus strand
362	1655	1	0.000619771	6.1	Coding / Plus strand
363	1667	1	0.000619771	6.1	Coding / Plus strand
364	1699	1	0.000619771	14.4	Coding / Plus strand
365	1703	1	0.000619771	14.4	Coding / Plus strand
366	1714	1	0.000619771	14.4	Coding / Plus strand
367	1719	1	0.000619771	14.4	Coding / Plus strand
368	1733	1	0.000619771	11.4	Coding / Plus strand
369	1743	1	0.000619771	6.9	Coding / Plus strand
370	1747	1	0.000619771	6	Coding / Plus strand
371	1752	4	0.002479083	6	Coding / Plus strand
372	1758	1	0.000619771	12.2	Coding / Plus strand
373	1785	1	0.000619771	13.8	Coding / Plus strand
374	1790	1	0.000619771	13.8	Coding / Plus strand
375	1806	1	0.000619771	13.5	Coding / Plus strand
376	1813	1	0.000619771	13.5	Coding / Plus strand
377	1823	1	0.000619771	11.3	Coding / Plus strand
378	1868	1	0.000619771	3.4	Coding / Plus strand
379	2	1	0.001066098	0	Non-Coding / Minus strand
380	4	1	0.001066098	0	Non-Coding / Minus strand
381	8	1	0.001066098	4.5	Non-Coding / Minus strand
382	16	4	0.004264392	11.2	Non-Coding / Minus strand
383	56	1	0.001066098	11.2	Non-Coding / Minus strand
384	61	1	0.001066098	13.5	Non-Coding / Minus strand
385	97	1	0.001066098	13.5	Non-Coding / Minus strand
386	105	1	0.001066098	13.5	Non-Coding / Minus strand
387	110	2	0.002132196	12.2	Non-Coding / Minus strand
388	112	1	0.001066098	12.1	Non-Coding / Minus strand
389	134	3	0.003198294	6	Non-Coding / Minus strand
390	140	1	0.001066098	11.4	Non-Coding / Minus strand
391	144	7	0.007462687	14.4	Non-Coding / Minus strand
392	165	2	0.002132196	14.4	Non-Coding / Minus strand
393	174	4	0.004264392	14.4	Non-Coding / Minus strand
394	175	1	0.001066098	14.4	Non-Coding / Minus strand
395	177	1	0.001066098	14.4	Non-Coding / Minus strand
396	185	1	0.001066098	14.4	Non-Coding / Minus strand
397	191	10	0.010660981	14.4	Non-Coding / Minus strand
398	192	4	0.004264392	14.4	Non-Coding / Minus strand
399	193	10	0.010660981	14.4	Non-Coding / Minus strand
400	210	1	0.001066098	4.1	Non-Coding / Minus strand
401	215	1	0.001066098	4.1	Non-Coding / Minus strand
402	225	8	0.008528785	4.1	Non-Coding / Minus strand
403	232	3.5	0.003731343	8.9	Non-Coding / Minus strand
404	241	0.5	0.000533049	8.1	Non-Coding / Minus strand
405	250	0.5	0.000533049	9.4	Non-Coding / Minus strand
406	259	1.5	0.001599147	9.4	Non-Coding / Minus strand
407	263	1	0.001066098	9.8	Non-Coding / Minus strand
408	268	2	0.002132196	9.8	Non-Coding / Minus strand
409	281	7	0.007462687	12.5	Non-Coding / Minus strand
410	296	1	0.001066098	18.3	Non-Coding / Minus strand
411	299	1	0.001066098	15.5	Non-Coding / Minus strand
412	300	1	0.001066098	15.8	Non-Coding / Minus strand
413	316	2	0.002132196	18.3	Non-Coding / Minus strand
414	318	1	0.001066098	14.9	Non-Coding / Minus strand
415	328	2	0.002132196	14.9	Non-Coding / Minus strand
416	335	1	0.001066098	13.1	Non-Coding / Minus strand
417	356	2	0.002132196	9.4	Non-Coding / Minus strand
418	376	1	0.001066098	3.6	Non-Coding / Minus strand
419	388	1.5	0.001599147	5.1	Non-Coding / Minus strand
420	396	6	0.006396588	6.4	Non-Coding / Minus strand
421	414	1	0.001066098	8.2	Non-Coding / Minus strand
422	438	1	0.001066098	10.6	Non-Coding / Minus strand
423	454	1.5	0.001599147	13.5	Non-Coding / Minus strand
424	455	0.5	0.000533049	13.5	Non-Coding / Minus strand
425	456	6.5	0.006929638	13.7	Non-Coding / Minus strand
426	457	2	0.002132196	13.5	Non-Coding / Minus strand
427	459	0.5	0.000533049	13.5	Non-Coding / Minus strand
428	460	1	0.001066098	13.5	Non-Coding / Minus strand
429	461	0.5	0.000533049	13.7	Non-Coding / Minus strand
430	463	0.5	0.000533049	13.5	Non-Coding / Minus strand
431	474	1	0.001066098	13.5	Non-Coding / Minus strand
432	476	2	0.002132196	13.7	Non-Coding / Minus strand
433	477	3	0.003198294	13.5	Non-Coding / Minus strand
434	478	3.5	0.003731343	13.5	Non-Coding / Minus strand
435	479	11	0.011727079	13.5	Non-Coding / Minus strand
436	481	5	0.00533049	13.7	Non-Coding / Minus strand
437	482	1	0.001066098	13.5	Non-Coding / Minus strand
438	483	9.5	0.010127932	13.5	Non-Coding / Minus strand
439	488	0.5	0.000533049	13.5	Non-Coding / Minus strand
440	489	2	0.002132196	13.5	Non-Coding / Minus strand
441	491	2	0.002132196	13.5	Non-Coding / Minus strand
442	492	1	0.001066098	13.5	Non-Coding / Minus strand
443	493	2.5	0.002665245	13.5	Non-Coding / Minus strand
444	497	1	0.001066098	11.8	Non-Coding / Minus strand
445	498	1	0.001066098	11.9	Non-Coding / Minus strand
446	499	1	0.001066098	11.3	Non-Coding / Minus strand
447	501	1	0.001066098	6.3	Non-Coding / Minus strand
448	502	0.5	0.000533049	6.3	Non-Coding / Minus strand
449	504	1	0.001066098	6	Non-Coding / Minus strand
450	535	2	0.002132196	4.8	Non-Coding / Minus strand
451	539	1	0.001066098	7	Non-Coding / Minus strand
452	542	1	0.001066098	7	Non-Coding / Minus strand
453	550	8	0.008528785	8.6	Non-Coding / Minus strand
454	555	9	0.009594883	8.6	Non-Coding / Minus strand
455	556	1	0.001066098	9.1	Non-Coding / Minus strand
456	557	1	0.001066098	7	Non-Coding / Minus strand
457	558	2	0.002132196	7	Non-Coding / Minus strand
458	568	1	0.001066098	7	Non-Coding / Minus strand
459	575	0.5	0.000533049	8.6	Non-Coding / Minus strand
460	577	1	0.001066098	7	Non-Coding / Minus strand
461	578	0.5	0.000533049	7	Non-Coding / Minus strand
462	580	0.5	0.000533049	8.6	Non-Coding / Minus strand
463	583	2.5	0.002665245	7	Non-Coding / Minus strand
464	590	2	0.002132196	8.1	Non-Coding / Minus strand
465	593	1	0.001066098	7	Non-Coding / Minus strand
466	594	1	0.001066098	8.1	Non-Coding / Minus strand
467	595	1	0.001066098	8.1	Non-Coding / Minus strand
468	602	1	0.001066098	3.6	Non-Coding / Minus strand
469	604	1	0.001066098	8.1	Non-Coding / Minus strand
470	616	4.5	0.004797441	10.9	Non-Coding / Minus strand
471	617	1	0.001066098	6.6	Non-Coding / Minus strand
472	620	2	0.002132196	14.3	Non-Coding / Minus strand
473	621	4	0.004264392	14.3	Non-Coding / Minus strand
474	622	7.5	0.007995736	14.3	Non-Coding / Minus strand
475	623	1	0.001066098	13.5	Non-Coding / Minus strand
476	624	4.5	0.004797441	13.9	Non-Coding / Minus strand
477	626	1	0.001066098	14.3	Non-Coding / Minus strand
478	628	0.5	0.000533049	13.5	Non-Coding / Minus strand
479	632	3	0.003198294	14.3	Non-Coding / Minus strand
480	635	1	0.001066098	14.3	Non-Coding / Minus strand
481	636	1	0.001066098	14.3	Non-Coding / Minus strand
482	638	1	0.001066098	14.1	Non-Coding / Minus strand
483	640	2	0.002132196	14.3	Non-Coding / Minus strand
484	641	2	0.002132196	14.3	Non-Coding / Minus strand
485	642	1	0.001066098	14.3	Non-Coding / Minus strand
486	645	2	0.002132196	14.3	Non-Coding / Minus strand
487	647	30.5	0.032515991	14.3	Non-Coding / Minus strand
488	648	2.5	0.002665245	14.1	Non-Coding / Minus strand
489	651	3	0.003198294	14.3	Non-Coding / Minus strand
490	653	2	0.002132196	14.1	Non-Coding / Minus strand
491	655	0.5	0.000533049	14.3	Non-Coding / Minus strand
492	656	1	0.001066098	14.3	Non-Coding / Minus strand
493	658	1	0.001066098	14.1	Non-Coding / Minus strand
494	659	0.5	0.000533049	14.1	Non-Coding / Minus strand
495	661	2	0.002132196	14.3	Non-Coding / Minus strand
496	671	2	0.002132196	14.1	Non-Coding / Minus strand
497	677	2	0.002132196	13	Non-Coding / Minus strand
498	681	1	0.001066098	9.3	Non-Coding / Minus strand
499	684	3	0.003198294	9.3	Non-Coding / Minus strand
500	688	4	0.004264392	9.3	Non-Coding / Minus strand
501	690	1	0.001066098	10.7	Non-Coding / Minus strand
502	707	5	0.00533049	9.3	Non-Coding / Minus strand
503	711	1	0.001066098	9.3	Non-Coding / Minus strand
504	717	1	0.001066098	9.3	Non-Coding / Minus strand
505	722	1	0.001066098	9.3	Non-Coding / Minus strand
506	723	1	0.001066098	9.3	Non-Coding / Minus strand
507	731	1	0.001066098	7.5	Non-Coding / Minus strand
508	734	1	0.001066098	7.5	Non-Coding / Minus strand
509	737	1	0.001066098	7.5	Non-Coding / Minus strand
510	738	11	0.011727079	7.5	Non-Coding / Minus strand
511	744	1	0.001066098	7.5	Non-Coding / Minus strand
512	747	1	0.001066098	7.5	Non-Coding / Minus strand
513	748	2	0.002132196	7.5	Non-Coding / Minus strand
514	767	0.5	0.000533049	7.7	Non-Coding / Minus strand
515	773	0.5	0.000533049	8.9	Non-Coding / Minus strand
516	787	1	0.001066098	7.7	Non-Coding / Minus strand
517	793	1	0.001066098	8.9	Non-Coding / Minus strand
518	797	1	0.001066098	7.7	Non-Coding / Minus strand
519	807	0.5	0.000533049	7.7	Non-Coding / Minus strand
520	808	1	0.001066098	7.7	Non-Coding / Minus strand
521	810	15.5	0.01652452	9.6	Non-Coding / Minus strand
522	812	2	0.002132196	8.7	Non-Coding / Minus strand
523	813	1	0.001066098	8.7	Non-Coding / Minus strand
524	816	1	0.001066098	8.7	Non-Coding / Minus strand
525	824	3	0.003198294	7.9	Non-Coding / Minus strand
526	833	6	0.006396588	8.7	Non-Coding / Minus strand
527	838	1	0.001066098	8.7	Non-Coding / Minus strand
528	842	1	0.001066098	8.7	Non-Coding / Minus strand
529	848	9	0.009594883	8.7	Non-Coding / Minus strand
530	850	17.5	0.018656716	9.6	Non-Coding / Minus strand
531	851	1	0.001066098	8.7	Non-Coding / Minus strand
532	853	3	0.003198294	8.7	Non-Coding / Minus strand
533	854	1	0.001066098	8.7	Non-Coding / Minus strand
534	855	0.5	0.000533049	10	Non-Coding / Minus strand
535	859	1	0.001066098	11.6	Non-Coding / Minus strand
536	863	1.5	0.001599147	15	Non-Coding / Minus strand
537	864	8	0.008528785	15	Non-Coding / Minus strand
538	865	1	0.001066098	15	Non-Coding / Minus strand
539	866	7.5	0.007995736	14.2	Non-Coding / Minus strand
540	869	1	0.001066098	15	Non-Coding / Minus strand
541	870	6	0.006396588	15	Non-Coding / Minus strand
542	872	1	0.001066098	14.5	Non-Coding / Minus strand
543	879	1	0.001066098	15	Non-Coding / Minus strand
544	882	1	0.001066098	14.5	Non-Coding / Minus strand
545	884	1	0.001066098	15	Non-Coding / Minus strand
546	893	1	0.001066098	15	Non-Coding / Minus strand
547	896	4	0.004264392	14.2	Non-Coding / Minus strand
548	900	2	0.002132196	15	Non-Coding / Minus strand
549	901	15.5	0.01652452	14.2	Non-Coding / Minus strand
550	902	4	0.004264392	14.5	Non-Coding / Minus strand
551	904	4	0.004264392	15	Non-Coding / Minus strand
552	905	1.5	0.001599147	15	Non-Coding / Minus strand
553	909	1	0.001066098	13.8	Non-Coding / Minus strand
554	912	1	0.001066098	13	Non-Coding / Minus strand
555	913	1	0.001066098	13	Non-Coding / Minus strand
556	914	4	0.004264392	13.8	Non-Coding / Minus strand
557	918	4	0.004264392	13	Non-Coding / Minus strand
558	920	1	0.001066098	13.3	Non-Coding / Minus strand
559	921	2	0.002132196	13.3	Non-Coding / Minus strand
560	922	2	0.002132196	13	Non-Coding / Minus strand
561	927	1	0.001066098	13	Non-Coding / Minus strand
562	929	1	0.001066098	13.8	Non-Coding / Minus strand
563	939	1	0.001066098	20.2	Non-Coding / Minus strand
564	944	2	0.002132196	20.2	Non-Coding / Minus strand
565	945	4	0.004264392	20.2	Non-Coding / Minus strand
566	949	0.5	0.000533049	20.2	Non-Coding / Minus strand
567	953	1	0.001066098	20.2	Non-Coding / Minus strand
568	954	1	0.001066098	20.2	Non-Coding / Minus strand
569	956	1	0.001066098	20.2	Non-Coding / Minus strand
570	960	0.5	0.000533049	20.2	Non-Coding / Minus strand
571	961	2	0.002132196	20.2	Non-Coding / Minus strand
572	965	1	0.001066098	20.2	Non-Coding / Minus strand
573	967	2	0.002132196	20.2	Non-Coding / Minus strand
574	968	2	0.002132196	20.2	Non-Coding / Minus strand
575	972	2	0.002132196	20.2	Non-Coding / Minus strand
576	975	2.5	0.002665245	20.2	Non-Coding / Minus strand
577	978	2	0.002132196	20.2	Non-Coding / Minus strand
578	979	2	0.002132196	20.2	Non-Coding / Minus strand
579	984	2.5	0.002665245	20.2	Non-Coding / Minus strand
580	989	1	0.001066098	15	Non-Coding / Minus strand
581	994	4.5	0.004797441	15	Non-Coding / Minus strand
582	995	1	0.001066098	15	Non-Coding / Minus strand
583	996	1	0.001066098	15.3	Non-Coding / Minus strand
584	1002	1	0.001066098	16.9	Non-Coding / Minus strand
585	1008	1	0.001066098	16.9	Non-Coding / Minus strand
586	1016	2	0.002132196	16.9	Non-Coding / Minus strand
587	1018	1	0.001066098	16.9	Non-Coding / Minus strand
588	1023	10	0.010660981	16.9	Non-Coding / Minus strand
589	1025	1	0.001066098	16.7	Non-Coding / Minus strand
590	1027	2	0.002132196	16.9	Non-Coding / Minus strand
591	1028	1	0.001066098	16.9	Non-Coding / Minus strand
592	1035	1	0.001066098	16.7	Non-Coding / Minus strand
593	1037	1	0.001066098	16.9	Non-Coding / Minus strand
594	1039	1	0.001066098	16.9	Non-Coding / Minus strand
595	1041	2	0.002132196	16.9	Non-Coding / Minus strand
596	1043	1	0.001066098	16.9	Non-Coding / Minus strand
597	1045	1	0.001066098	16.5	Non-Coding / Minus strand
598	1046	1	0.001066098	14.1	Non-Coding / Minus strand
599	1050	1.5	0.001599147	13	Non-Coding / Minus strand
600	1052	2	0.002132196	13	Non-Coding / Minus strand
601	1057	0.5	0.000533049	13	Non-Coding / Minus strand
602	1059	1	0.001066098	12.2	Non-Coding / Minus strand
603	1062	1	0.001066098	11.3	Non-Coding / Minus strand
604	1073	4	0.004264392	11.3	Non-Coding / Minus strand
605	1077	8	0.008528785	11.3	Non-Coding / Minus strand
606	1078	1	0.001066098	11.3	Non-Coding / Minus strand
607	1080	3	0.003198294	8.6	Non-Coding / Minus strand
608	1082	1	0.001066098	11.3	Non-Coding / Minus strand
609	1083	3	0.003198294	11.3	Non-Coding / Minus strand
610	1085	1	0.001066098	8.6	Non-Coding / Minus strand
611	1086	4	0.004264392	11.3	Non-Coding / Minus strand
612	1090	2	0.002132196	13.1	Non-Coding / Minus strand
613	1091	1	0.001066098	12.8	Non-Coding / Minus strand
614	1093	2	0.002132196	8.6	Non-Coding / Minus strand
615	1106	7	0.007462687	12.8	Non-Coding / Minus strand
616	1109	7	0.007462687	11.7	Non-Coding / Minus strand
617	1113	0.5	0.000533049	8.6	Non-Coding / Minus strand
618	1120	3.5	0.003731343	13.1	Non-Coding / Minus strand
619	1122	3	0.003198294	10.7	Non-Coding / Minus strand
620	1125	0.5	0.000533049	13.1	Non-Coding / Minus strand
621	1127	1	0.001066098	10.7	Non-Coding / Minus strand
622	1128	1.5	0.001599147	8.6	Non-Coding / Minus strand
623	1129	8.5	0.009061834	11.7	Non-Coding / Minus strand
624	1132	1	0.001066098	10.7	Non-Coding / Minus strand
625	1133	1	0.001066098	0	Non-Coding / Minus strand
626	1139	0.5	0.000533049	2.6	Non-Coding / Minus strand
627	1140	1	0.001066098	2.6	Non-Coding / Minus strand
628	1144	0.5	0.000533049	2.6	Non-Coding / Minus strand
629	1146	1	0.001066098	7.3	Non-Coding / Minus strand
630	1147	4	0.004264392	7.3	Non-Coding / Minus strand
631	1150	1	0.001066098	7.3	Non-Coding / Minus strand
632	1152	1	0.001066098	7.3	Non-Coding / Minus strand
633	1155	2	0.002132196	9	Non-Coding / Minus strand
634	1157	1	0.001066098	7.3	Non-Coding / Minus strand
635	1158	2	0.002132196	9	Non-Coding / Minus strand
636	1160	1	0.001066098	9	Non-Coding / Minus strand
637	1162	1	0.001066098	7.3	Non-Coding / Minus strand
638	1172	1	0.001066098	7.3	Non-Coding / Minus strand
639	1179	1	0.001066098	9	Non-Coding / Minus strand
640	1180	2	0.002132196	9	Non-Coding / Minus strand
641	1182	1	0.001066098	8	Non-Coding / Minus strand
642	1185	1	0.001066098	9	Non-Coding / Minus strand
643	1203	2	0.002132196	11.8	Non-Coding / Minus strand
644	1209	3	0.003198294	19.4	Non-Coding / Minus strand
645	1222	0.5	0.000533049	15.6	Non-Coding / Minus strand
646	1223	0.5	0.000533049	15.1	Non-Coding / Minus strand
647	1224	2	0.002132196	19.4	Non-Coding / Minus strand
648	1226	0.5	0.000533049	19.5	Non-Coding / Minus strand
649	1229	0.5	0.000533049	19.4	Non-Coding / Minus strand
650	1250	2	0.002132196	19.5	Non-Coding / Minus strand
651	1270	1	0.001066098	13.6	Non-Coding / Minus strand
652	1271	0.5	0.000533049	13.6	Non-Coding / Minus strand
653	1277	0.5	0.000533049	13.9	Non-Coding / Minus strand
654	1295	1	0.001066098	13.6	Non-Coding / Minus strand
655	1296	1.5	0.001599147	13.6	Non-Coding / Minus strand
656	1299	1	0.001066098	14.5	Non-Coding / Minus strand
657	1300	1.5	0.001599147	13.6	Non-Coding / Minus strand
658	1307	1	0.001066098	14.8	Non-Coding / Minus strand
659	1316	1	0.001066098	16.9	Non-Coding / Minus strand
660	1336	1	0.001066098	16.9	Non-Coding / Minus strand
661	1341	1	0.001066098	16.9	Non-Coding / Minus strand
662	1353	1	0.001066098	14.4	Non-Coding / Minus strand
663	1358	1	0.001066098	14.4	Non-Coding / Minus strand
664	1375	0.5	0.000533049	17	Non-Coding / Minus strand
665	1392	16	0.017057569	14.4	Non-Coding / Minus strand
666	1400	1	0.001066098	13.1	Non-Coding / Minus strand
667	1404	1	0.001066098	13.1	Non-Coding / Minus strand
668	1405	1	0.001066098	13.1	Non-Coding / Minus strand
669	1406	2	0.002132196	13.1	Non-Coding / Minus strand
670	1409	1	0.001066098	11.2	Non-Coding / Minus strand
671	1411	1	0.001066098	11.2	Non-Coding / Minus strand
672	1422	1	0.001066098	9.8	Non-Coding / Minus strand
673	1424	1	0.001066098	7.8	Non-Coding / Minus strand
674	1440	1	0.001066098	2.2	Non-Coding / Minus strand
675	1441	2	0.002132196	2.2	Non-Coding / Minus strand
676	1445	3	0.003198294	2.2	Non-Coding / Minus strand
677	1447	1	0.001066098	2.2	Non-Coding / Minus strand
678	1448	2	0.002132196	2.2	Non-Coding / Minus strand
679	1451	1	0.001066098	2.2	Non-Coding / Minus strand
680	1452	2	0.002132196	2.2	Non-Coding / Minus strand
681	1453	1	0.001066098	2.2	Non-Coding / Minus strand
682	1454	1	0.001066098	2.2	Non-Coding / Minus strand
683	1456	1	0.001066098	2.2	Non-Coding / Minus strand
684	1458	1	0.001066098	2.2	Non-Coding / Minus strand
685	1474	1	0.001066098	5.3	Non-Coding / Minus strand
686	1477	1	0.001066098	5.3	Non-Coding / Minus strand
687	1478	1	0.001066098	5.5	Non-Coding / Minus strand
688	1479	2.5	0.002665245	5.3	Non-Coding / Minus strand
689	1480	1	0.001066098	5.3	Non-Coding / Minus strand
690	1481	0.5	0.000533049	5.3	Non-Coding / Minus strand
691	1492	1	0.001066098	5.6	Non-Coding / Minus strand
692	1495	1.5	0.001599147	5.9	Non-Coding / Minus strand
693	1499	1	0.001066098	7.7	Non-Coding / Minus strand
694	1503	0.5	0.000533049	6.9	Non-Coding / Minus strand
695	1509	1	0.001066098	7.7	Non-Coding / Minus strand
696	1512	1	0.001066098	7.6	Non-Coding / Minus strand
697	1522	1	0.001066098	10	Non-Coding / Minus strand
698	1529	1	0.001066098	11.3	Non-Coding / Minus strand
699	1530	1	0.001066098	11.3	Non-Coding / Minus strand
700	1532	1	0.001066098	10	Non-Coding / Minus strand
701	1546	3	0.003198294	11.3	Non-Coding / Minus strand
702	1550	1	0.001066098	11.3	Non-Coding / Minus strand
703	1553	1	0.001066098	11.5	Non-Coding / Minus strand
704	1554	1	0.001066098	11.3	Non-Coding / Minus strand
705	1555	9.5	0.010127932	11.3	Non-Coding / Minus strand
706	1557	1	0.001066098	10	Non-Coding / Minus strand
707	1566	4	0.004264392	8.2	Non-Coding / Minus strand
708	1567	9	0.009594883	8.2	Non-Coding / Minus strand
709	1568	1	0.001066098	8.2	Non-Coding / Minus strand
710	1572	0.5	0.000533049	8.2	Non-Coding / Minus strand
711	1574	1	0.001066098	8.2	Non-Coding / Minus strand
712	1575	1	0.001066098	8.2	Non-Coding / Minus strand
713	1578	2	0.002132196	8.2	Non-Coding / Minus strand
714	1581	7	0.007462687	8.2	Non-Coding / Minus strand
715	1598	1	0.001066098	9.1	Non-Coding / Minus strand
716	1611	1	0.001066098	14.3	Non-Coding / Minus strand
717	1612	1	0.001066098	14.3	Non-Coding / Minus strand
718	1613	1	0.001066098	14.3	Non-Coding / Minus strand
719	1616	1	0.001066098	14.3	Non-Coding / Minus strand
720	1620	1	0.001066098	14.3	Non-Coding / Minus strand
721	1629	1	0.001066098	14.3	Non-Coding / Minus strand
722	1633	3	0.003198294	14.3	Non-Coding / Minus strand
723	1635	1	0.001066098	14.3	Non-Coding / Minus strand
724	1639	1	0.001066098	14.3	Non-Coding / Minus strand
725	1640	1	0.001066098	14.3	Non-Coding / Minus strand
726	1645	1	0.001066098	14.3	Non-Coding / Minus strand
727	1656	3	0.003198294	10.6	Non-Coding / Minus strand
728	1657	1	0.001066098	9.8	Non-Coding / Minus strand
729	1661	1	0.001066098	10.6	Non-Coding / Minus strand
730	1662	1	0.001066098	9.8	Non-Coding / Minus strand
731	1663	1	0.001066098	9.8	Non-Coding / Minus strand
732	1665	1	0.001066098	9.8	Non-Coding / Minus strand
733	1669	1	0.001066098	9.3	Non-Coding / Minus strand
734	1678	1	0.001066098	9.3	Non-Coding / Minus strand
735	1680	4	0.004264392	9.3	Non-Coding / Minus strand
736	1690	1	0.001066098	9.3	Non-Coding / Minus strand
737	1693	1	0.001066098	6.6	Non-Coding / Minus strand
738	1694	10.5	0.01119403	6.6	Non-Coding / Minus strand
739	1695	5	0.00533049	9.3	Non-Coding / Minus strand
740	1699	1	0.001066098	6.6	Non-Coding / Minus strand
741	1704	1	0.001066098	6.6	Non-Coding / Minus strand
742	1705	1.5	0.001599147	6.6	Non-Coding / Minus strand
743	1708	0.5	0.000533049	6.6	Non-Coding / Minus strand
744	1709	19.5	0.020788913	6.6	Non-Coding / Minus strand
745	1711	1	0.001066098	6.6	Non-Coding / Minus strand
746	1712	2	0.002132196	6.6	Non-Coding / Minus strand
747	1714	1	0.001066098	6.6	Non-Coding / Minus strand
748	1717	5	0.00533049	6.6	Non-Coding / Minus strand
749	1720	1	0.001066098	6.6	Non-Coding / Minus strand
750	1724	2	0.002132196	6.6	Non-Coding / Minus strand
751	1726	2	0.002132196	6.6	Non-Coding / Minus strand
752	1732	22	0.023454158	6.6	Non-Coding / Minus strand
753	1738	3	0.003198294	8.4	Non-Coding / Minus strand
754	1742	1	0.001066098	8.4	Non-Coding / Minus strand
755	1754	1	0.001066098	8.4	Non-Coding / Minus strand
756	1760	3	0.003198294	8.4	Non-Coding / Minus strand
757	1762	1	0.001066098	8.4	Non-Coding / Minus strand
758	1764	1	0.001066098	8.4	Non-Coding / Minus strand
759	1770	1	0.001066098	8.4	Non-Coding / Minus strand
760	1779	1	0.001066098	8.4	Non-Coding / Minus strand
761	1780	1	0.001066098	8.4	Non-Coding / Minus strand
762	1783	1	0.001066098	8.4	Non-Coding / Minus strand
763	1788	1	0.001066098	8.4	Non-Coding / Minus strand
764	1791	1	0.001066098	7.8	Non-Coding / Minus strand
765	1797	2	0.002132196	6.2	Non-Coding / Minus strand
766	1799	1	0.001066098	0	Non-Coding / Minus strand
767	1800	1	0.001066098	0	Non-Coding / Minus strand
768	1803	1	0.001066098	5.8	Non-Coding / Minus strand
769	1804	7.5	0.007995736	6.2	Non-Coding / Minus strand
770	1805	12	0.012793177	6.2	Non-Coding / Minus strand
771	1807	1	0.001066098	7.7	Non-Coding / Minus strand
772	1809	2	0.002132196	8.7	Non-Coding / Minus strand
773	1814	2	0.002132196	4.4	Non-Coding / Minus strand
774	1816	12	0.012793177	3.5	Non-Coding / Minus strand
775	1819	9	0.009594883	6.6	Non-Coding / Minus strand
776	1821	1	0.001066098	10.5	Non-Coding / Minus strand
777	1833	3	0.003198294	10.4	Non-Coding / Minus strand
778	1836	1	0.001066098	10.5	Non-Coding / Minus strand
779	1837	2	0.002132196	9.5	Non-Coding / Minus strand
780	1845	1	0.001066098	9.5	Non-Coding / Minus strand
781	1851	2	0.002132196	10.5	Non-Coding / Minus strand
