# Supplementary material for: Structural analysis of recombinant AAV vector genomes at single-molecule resolution
Source: PLoS One. 2026 Jul 30;21(7):e0339201. doi: 10.1371/journal.pone.0339201 (PMC13422874; doi:10.1371/journal.pone.0339201)
Supplement: S4 Table — (CSV) [file pone.0339201.s007.csv]

	Breakpoint	Count	Proportion	MFE	Category
1	1	1	0.001550388	17.4	Coding / Plus strand
2	35	1	0.001550388	17.4	Coding / Plus strand
3	147	1	0.001550388	9.3	Coding / Plus strand
4	160	1	0.001550388	9.3	Coding / Plus strand
5	210	1	0.001550388	14.3	Coding / Plus strand
6	241	1	0.001550388	8.2	Coding / Plus strand
7	251	1	0.001550388	8.2	Coding / Plus strand
8	270	1	0.001550388	8.2	Coding / Plus strand
9	272	1	0.001550388	8.2	Coding / Plus strand
10	276	1	0.001550388	7.3	Coding / Plus strand
11	287	1	0.001550388	11.3	Coding / Plus strand
12	289	1	0.001550388	11.5	Coding / Plus strand
13	310	1	0.001550388	10	Coding / Plus strand
14	320	1	0.001550388	10	Coding / Plus strand
15	322	1	0.001550388	11.3	Coding / Plus strand
16	347	1	0.001550388	5.3	Coding / Plus strand
17	351	1	0.001550388	5.3	Coding / Plus strand
18	356	1	0.001550388	5.3	Coding / Plus strand
19	365	1	0.001550388	5.3	Coding / Plus strand
20	368	1	0.001550388	5.3	Coding / Plus strand
21	411	0.5	0.000775194	7.8	Coding / Plus strand
22	421	1	0.001550388	10.1	Coding / Plus strand
23	467	1	0.001550388	17	Coding / Plus strand
24	484	1	0.001550388	14.4	Coding / Plus strand
25	506	1	0.001550388	16.9	Coding / Plus strand
26	515	1	0.001550388	14.8	Coding / Plus strand
27	525	1	0.001550388	14.8	Coding / Plus strand
28	534	1	0.001550388	14.8	Coding / Plus strand
29	536	1	0.001550388	13.6	Coding / Plus strand
30	564	1	0.001550388	13.6	Coding / Plus strand
31	574	2	0.003100775	13.6	Coding / Plus strand
32	576	1	0.001550388	13.5	Coding / Plus strand
33	579	1	0.001550388	15.1	Coding / Plus strand
34	581	1	0.001550388	16	Coding / Plus strand
35	598	1	0.001550388	19.4	Coding / Plus strand
36	614	1	0.001550388	15.1	Coding / Plus strand
37	616	1	0.001550388	19.5	Coding / Plus strand
38	618	1	0.001550388	19.4	Coding / Plus strand
39	624	1	0.001550388	11.8	Coding / Plus strand
40	627	2	0.003100775	19.5	Coding / Plus strand
41	629	2	0.003100775	11.8	Coding / Plus strand
42	631	1	0.001550388	4.4	Coding / Plus strand
43	632	3	0.004651163	13.9	Coding / Plus strand
44	634	1	0.001550388	11.8	Coding / Plus strand
45	635	1	0.001550388	12.1	Coding / Plus strand
46	638	2	0.003100775	11.9	Coding / Plus strand
47	642	1	0.001550388	9	Coding / Plus strand
48	643	1	0.001550388	11.9	Coding / Plus strand
49	644	2	0.003100775	11.8	Coding / Plus strand
50	650	3	0.004651163	8	Coding / Plus strand
51	653	2	0.003100775	9	Coding / Plus strand
52	656	1	0.001550388	7.3	Coding / Plus strand
53	658	1	0.001550388	9	Coding / Plus strand
54	666	2	0.003100775	7.3	Coding / Plus strand
55	668	1	0.001550388	9	Coding / Plus strand
56	669	1	0.001550388	9	Coding / Plus strand
57	670	1	0.001550388	7.3	Coding / Plus strand
58	675	2	0.003100775	7.3	Coding / Plus strand
59	676	2	0.003100775	7.3	Coding / Plus strand
60	685	1	0.001550388	7.3	Coding / Plus strand
61	686	3	0.004651163	7.3	Coding / Plus strand
62	688	1	0.001550388	7.3	Coding / Plus strand
63	693	1	0.001550388	2.6	Coding / Plus strand
64	694	1	0.001550388	0.9	Coding / Plus strand
65	698	1	0.001550388	2.6	Coding / Plus strand
66	699	1	0.001550388	0.9	Coding / Plus strand
67	700	1	0.001550388	0	Coding / Plus strand
68	702	1	0.001550388	2.6	Coding / Plus strand
69	703	1	0.001550388	7.9	Coding / Plus strand
70	705	1	0.001550388	10.7	Coding / Plus strand
71	708	1	0.001550388	11.7	Coding / Plus strand
72	712	1	0.001550388	13.1	Coding / Plus strand
73	716	2	0.003100775	12.8	Coding / Plus strand
74	717	1	0.001550388	13.1	Coding / Plus strand
75	718	4	0.00620155	11.7	Coding / Plus strand
76	720	1	0.001550388	10.7	Coding / Plus strand
77	722	1	0.001550388	13.1	Coding / Plus strand
78	723	1	0.001550388	11.7	Coding / Plus strand
79	724	1	0.001550388	8.6	Coding / Plus strand
80	728	2	0.003100775	11.7	Coding / Plus strand
81	730	1	0.001550388	10.7	Coding / Plus strand
82	733	1	0.001550388	11.7	Coding / Plus strand
83	735	1	0.001550388	10.7	Coding / Plus strand
84	738	1	0.001550388	11.7	Coding / Plus strand
85	742	1	0.001550388	13.1	Coding / Plus strand
86	745	1	0.001550388	10.7	Coding / Plus strand
87	746	2	0.003100775	12.8	Coding / Plus strand
88	747	1	0.001550388	13.1	Coding / Plus strand
89	749	1	0.001550388	11.3	Coding / Plus strand
90	751	1	0.001550388	11.3	Coding / Plus strand
91	752	1	0.001550388	8.6	Coding / Plus strand
92	756	1	0.001550388	11.3	Coding / Plus strand
93	759	3	0.004651163	11.3	Coding / Plus strand
94	764	2	0.003100775	11.3	Coding / Plus strand
95	765	1	0.001550388	11.3	Coding / Plus strand
96	766	1	0.001550388	11.3	Coding / Plus strand
97	768	1	0.001550388	10.7	Coding / Plus strand
98	771	2	0.003100775	11.3	Coding / Plus strand
99	773	2	0.003100775	10.7	Coding / Plus strand
100	777	1	0.001550388	8.6	Coding / Plus strand
101	778	2	0.003100775	12.2	Coding / Plus strand
102	785	1	0.001550388	13	Coding / Plus strand
103	789	1	0.001550388	13	Coding / Plus strand
104	791	1	0.001550388	14.1	Coding / Plus strand
105	792	1	0.001550388	16.5	Coding / Plus strand
106	794	1	0.001550388	16.9	Coding / Plus strand
107	809	1	0.001550388	16.9	Coding / Plus strand
108	811	1	0.001550388	16.9	Coding / Plus strand
109	812	2	0.003100775	16.7	Coding / Plus strand
110	817	2	0.003100775	16.7	Coding / Plus strand
111	824	1	0.001550388	16.9	Coding / Plus strand
112	826	2	0.003100775	16.9	Coding / Plus strand
113	832	2	0.003100775	16.7	Coding / Plus strand
114	836	2	0.003100775	16.9	Coding / Plus strand
115	838	1	0.001550388	15	Coding / Plus strand
116	839	1	0.001550388	14.7	Coding / Plus strand
117	844	1	0.001550388	14.7	Coding / Plus strand
118	845	2	0.003100775	13.9	Coding / Plus strand
119	846	1	0.001550388	17.3	Coding / Plus strand
120	855	2	0.003100775	20.2	Coding / Plus strand
121	863	1	0.001550388	20.2	Coding / Plus strand
122	864	1	0.001550388	20.2	Coding / Plus strand
123	866	2	0.003100775	20.2	Coding / Plus strand
124	867	1	0.001550388	20.2	Coding / Plus strand
125	883	2	0.003100775	20.2	Coding / Plus strand
126	884	1	0.001550388	20.2	Coding / Plus strand
127	885	2	0.003100775	20.2	Coding / Plus strand
128	896	1	0.001550388	20.2	Coding / Plus strand
129	901	1	0.001550388	20.2	Coding / Plus strand
130	904	1	0.001550388	16.9	Coding / Plus strand
131	907	1	0.001550388	13.3	Coding / Plus strand
132	910	1	0.001550388	13	Coding / Plus strand
133	912	2	0.003100775	13.3	Coding / Plus strand
134	919	1	0.001550388	13	Coding / Plus strand
135	923	2	0.003100775	13.8	Coding / Plus strand
136	930	1	0.001550388	13	Coding / Plus strand
137	935	1	0.001550388	14.5	Coding / Plus strand
138	938	1	0.001550388	15	Coding / Plus strand
139	945	1	0.001550388	14.5	Coding / Plus strand
140	948	2	0.003100775	15	Coding / Plus strand
141	949	1	0.001550388	15	Coding / Plus strand
142	950	1	0.001550388	14.5	Coding / Plus strand
143	959	1	0.001550388	15	Coding / Plus strand
144	960	1	0.001550388	14.5	Coding / Plus strand
145	962	1	0.001550388	15	Coding / Plus strand
146	965	1	0.001550388	14.5	Coding / Plus strand
147	967	1	0.001550388	15	Coding / Plus strand
148	973	1	0.001550388	15	Coding / Plus strand
149	974	1	0.001550388	15	Coding / Plus strand
150	975	2	0.003100775	14.5	Coding / Plus strand
151	976	1	0.001550388	13.4	Coding / Plus strand
152	982	1	0.001550388	10	Coding / Plus strand
153	986	1	0.001550388	8.7	Coding / Plus strand
154	997	1	0.001550388	9.6	Coding / Plus strand
155	1005	1	0.001550388	8.7	Coding / Plus strand
156	1006	2	0.003100775	8.7	Coding / Plus strand
157	1008	1	0.001550388	7.9	Coding / Plus strand
158	1011	1	0.001550388	8.7	Coding / Plus strand
159	1016	3	0.004651163	8.7	Coding / Plus strand
160	1018	1	0.001550388	7.9	Coding / Plus strand
161	1021	1	0.001550388	8.7	Coding / Plus strand
162	1022	3	0.004651163	9.6	Coding / Plus strand
163	1025	1	0.001550388	8.7	Coding / Plus strand
164	1028	1	0.001550388	7.9	Coding / Plus strand
165	1030	1	0.001550388	7.7	Coding / Plus strand
166	1035	1	0.001550388	7.7	Coding / Plus strand
167	1044	1	0.001550388	8.9	Coding / Plus strand
168	1052	1	0.001550388	9	Coding / Plus strand
169	1054	1	0.001550388	8.9	Coding / Plus strand
170	1056	3	0.004651163	7.7	Coding / Plus strand
171	1062	1	0.001550388	9	Coding / Plus strand
172	1063	1	0.001550388	9.3	Coding / Plus strand
173	1067	1	0.001550388	9	Coding / Plus strand
174	1071	1	0.001550388	7.7	Coding / Plus strand
175	1074	1	0.001550388	8.9	Coding / Plus strand
176	1075	1	0.001550388	7.7	Coding / Plus strand
177	1078	1	0.001550388	9.3	Coding / Plus strand
178	1081	1	0.001550388	7.5	Coding / Plus strand
179	1083	1	0.001550388	9.3	Coding / Plus strand
180	1088	1	0.001550388	7.5	Coding / Plus strand
181	1089	1	0.001550388	7.5	Coding / Plus strand
182	1091	1	0.001550388	7.5	Coding / Plus strand
183	1094	3	0.004651163	7.5	Coding / Plus strand
184	1095	1	0.001550388	7.5	Coding / Plus strand
185	1096	1	0.001550388	7.5	Coding / Plus strand
186	1103	1	0.001550388	7.5	Coding / Plus strand
187	1105	1	0.001550388	7.5	Coding / Plus strand
188	1106	2	0.003100775	7.5	Coding / Plus strand
189	1109	1	0.001550388	9.3	Coding / Plus strand
190	1110	1	0.001550388	9.3	Coding / Plus strand
191	1116	2	0.003100775	9.3	Coding / Plus strand
192	1117	1	0.001550388	10.7	Coding / Plus strand
193	1128	1	0.001550388	9.3	Coding / Plus strand
194	1129	1	0.001550388	9.3	Coding / Plus strand
195	1135	1	0.001550388	9.3	Coding / Plus strand
196	1136	1	0.001550388	9.3	Coding / Plus strand
197	1137	1	0.001550388	10.7	Coding / Plus strand
198	1140	1	0.001550388	9.3	Coding / Plus strand
199	1141	1	0.001550388	9.3	Coding / Plus strand
200	1149	1	0.001550388	9.3	Coding / Plus strand
201	1160	1	0.001550388	13	Coding / Plus strand
202	1164	1	0.001550388	14.1	Coding / Plus strand
203	1167	1	0.001550388	14.1	Coding / Plus strand
204	1168	1	0.001550388	14.1	Coding / Plus strand
205	1169	1	0.001550388	14.1	Coding / Plus strand
206	1171	2	0.003100775	14.1	Coding / Plus strand
207	1173	2	0.003100775	14.1	Coding / Plus strand
208	1174	2	0.003100775	14.1	Coding / Plus strand
209	1177	1	0.001550388	14.3	Coding / Plus strand
210	1193	2	0.003100775	14.1	Coding / Plus strand
211	1194	1	0.001550388	14.1	Coding / Plus strand
212	1197	2	0.003100775	14.3	Coding / Plus strand
213	1202	1	0.001550388	14.3	Coding / Plus strand
214	1204	1	0.001550388	14.1	Coding / Plus strand
215	1206	1	0.001550388	14.3	Coding / Plus strand
216	1211	1	0.001550388	14.3	Coding / Plus strand
217	1213	1	0.001550388	13.9	Coding / Plus strand
218	1219	1	0.001550388	12.8	Coding / Plus strand
219	1220	1	0.001550388	6.6	Coding / Plus strand
220	1225	2	0.003100775	4.1	Coding / Plus strand
221	1230	1	0.001550388	4.1	Coding / Plus strand
222	1231	1	0.001550388	8.1	Coding / Plus strand
223	1233	1	0.001550388	8.1	Coding / Plus strand
224	1239	1	0.001550388	0	Coding / Plus strand
225	1243	1	0.001550388	8.1	Coding / Plus strand
226	1245	1	0.001550388	7	Coding / Plus strand
227	1246	1	0.001550388	9.1	Coding / Plus strand
228	1249	1	0.001550388	7	Coding / Plus strand
229	1252	1	0.001550388	8.6	Coding / Plus strand
230	1257	1	0.001550388	8.6	Coding / Plus strand
231	1259	1	0.001550388	7	Coding / Plus strand
232	1269	1	0.001550388	7	Coding / Plus strand
233	1270	1	0.001550388	7	Coding / Plus strand
234	1275	2	0.003100775	7	Coding / Plus strand
235	1277	1	0.001550388	8.6	Coding / Plus strand
236	1279	1	0.001550388	7	Coding / Plus strand
237	1284	1	0.001550388	7	Coding / Plus strand
238	1285	1	0.001550388	7	Coding / Plus strand
239	1287	1	0.001550388	8.6	Coding / Plus strand
240	1288	1	0.001550388	7.5	Coding / Plus strand
241	1293	1	0.001550388	7.5	Coding / Plus strand
242	1294	1	0.001550388	7	Coding / Plus strand
243	1301	1	0.001550388	4.8	Coding / Plus strand
244	1304	1	0.001550388	4.8	Coding / Plus strand
245	1305	1	0.001550388	5.1	Coding / Plus strand
246	1308	3	0.004651163	5.7	Coding / Plus strand
247	1309	3	0.004651163	4.8	Coding / Plus strand
248	1310	1	0.001550388	5.1	Coding / Plus strand
249	1312	1	0.001550388	4.8	Coding / Plus strand
250	1320	1	0.001550388	5.1	Coding / Plus strand
251	1327	1	0.001550388	4.8	Coding / Plus strand
252	1331	1	0.001550388	4.8	Coding / Plus strand
253	1333	2	0.003100775	6	Coding / Plus strand
254	1337	1	0.001550388	8.7	Coding / Plus strand
255	1342	1	0.001550388	13.5	Coding / Plus strand
256	1344	1	0.001550388	13.5	Coding / Plus strand
257	1347	1	0.001550388	13.5	Coding / Plus strand
258	1351	1	0.001550388	13.5	Coding / Plus strand
259	1353	0.5	0.000775194	13.5	Coding / Plus strand
260	1355	1	0.001550388	13.5	Coding / Plus strand
261	1357	1	0.001550388	13.5	Coding / Plus strand
262	1359	1	0.001550388	13.5	Coding / Plus strand
263	1362	1	0.001550388	13.5	Coding / Plus strand
264	1364	1	0.001550388	13.5	Coding / Plus strand
265	1366	1	0.001550388	13.7	Coding / Plus strand
266	1377	1	0.001550388	13.5	Coding / Plus strand
267	1379	1	0.001550388	13.5	Coding / Plus strand
268	1383	2	0.003100775	13.5	Coding / Plus strand
269	1384	1	0.001550388	13.5	Coding / Plus strand
270	1390	1	0.001550388	13.5	Coding / Plus strand
271	1394	1	0.001550388	13.5	Coding / Plus strand
272	1395	1	0.001550388	13.5	Coding / Plus strand
273	1396	1	0.001550388	13.7	Coding / Plus strand
274	1404	3	0.004651163	10	Coding / Plus strand
275	1405	1	0.001550388	9.7	Coding / Plus strand
276	1407	1	0.001550388	9.2	Coding / Plus strand
277	1410	1	0.001550388	9.7	Coding / Plus strand
278	1411	1	0.001550388	9.2	Coding / Plus strand
279	1414	1	0.001550388	10	Coding / Plus strand
280	1416	1	0.001550388	6.4	Coding / Plus strand
281	1417	1	0.001550388	7.8	Coding / Plus strand
282	1418	1	0.001550388	8.2	Coding / Plus strand
283	1423	1	0.001550388	8.2	Coding / Plus strand
284	1431	2	0.003100775	6.4	Coding / Plus strand
285	1433	1	0.001550388	5.1	Coding / Plus strand
286	1434	1	0.001550388	10	Coding / Plus strand
287	1437	1	0.001550388	5.1	Coding / Plus strand
288	1440	2	0.003100775	9.7	Coding / Plus strand
289	1441	1	0.001550388	6.4	Coding / Plus strand
290	1443	1	0.001550388	5.1	Coding / Plus strand
291	1446	2	0.003100775	6.4	Coding / Plus strand
292	1447	1	0.001550388	5.1	Coding / Plus strand
293	1448	2	0.003100775	5.1	Coding / Plus strand
294	1449	1	0.001550388	5.1	Coding / Plus strand
295	1453	2	0.003100775	5.1	Coding / Plus strand
296	1454	2	0.003100775	5.1	Coding / Plus strand
297	1457	1	0.001550388	4.8	Coding / Plus strand
298	1460	1	0.001550388	3.6	Coding / Plus strand
299	1464	1	0.001550388	7.5	Coding / Plus strand
300	1467	1	0.001550388	7.5	Coding / Plus strand
301	1468	1	0.001550388	7.5	Coding / Plus strand
302	1469	1	0.001550388	8.7	Coding / Plus strand
303	1470	2	0.003100775	7.5	Coding / Plus strand
304	1476	1	0.001550388	9.4	Coding / Plus strand
305	1484	1	0.001550388	12.6	Coding / Plus strand
306	1485	1	0.001550388	9.9	Coding / Plus strand
307	1486	1	0.001550388	9.4	Coding / Plus strand
308	1488	2	0.003100775	12.8	Coding / Plus strand
309	1497	1	0.001550388	13.1	Coding / Plus strand
310	1498	2	0.003100775	13	Coding / Plus strand
311	1500	1	0.001550388	13.1	Coding / Plus strand
312	1501	1	0.001550388	13.1	Coding / Plus strand
313	1502	1	0.001550388	13.1	Coding / Plus strand
314	1503	2	0.003100775	13.9	Coding / Plus strand
315	1504	1	0.001550388	14.9	Coding / Plus strand
316	1506	1	0.001550388	18.3	Coding / Plus strand
317	1507	1	0.001550388	15.8	Coding / Plus strand
318	1511	1	0.001550388	18.3	Coding / Plus strand
319	1514	1	0.001550388	14.9	Coding / Plus strand
320	1517	2	0.003100775	15.8	Coding / Plus strand
321	1520	1	0.001550388	15.7	Coding / Plus strand
322	1523	1	0.001550388	15.5	Coding / Plus strand
323	1525	1	0.001550388	15.7	Coding / Plus strand
324	1526	1	0.001550388	18.3	Coding / Plus strand
325	1529	1	0.001550388	14.9	Coding / Plus strand
326	1536	1	0.001550388	18.3	Coding / Plus strand
327	1539	1	0.001550388	14.9	Coding / Plus strand
328	1540	1	0.001550388	15.7	Coding / Plus strand
329	1542	2	0.003100775	15.8	Coding / Plus strand
330	1544	1	0.001550388	14.9	Coding / Plus strand
331	1545	2	0.003100775	15.7	Coding / Plus strand
332	1549	2	0.003100775	13.8	Coding / Plus strand
333	1551	1	0.001550388	13.8	Coding / Plus strand
334	1552	1	0.001550388	13.8	Coding / Plus strand
335	1553	2	0.003100775	13.8	Coding / Plus strand
336	1554	1	0.001550388	13.8	Coding / Plus strand
337	1555	1	0.001550388	13.6	Coding / Plus strand
338	1557	1	0.001550388	8.1	Coding / Plus strand
339	1558	1	0.001550388	12.2	Coding / Plus strand
340	1564	1	0.001550388	9.8	Coding / Plus strand
341	1570	1	0.001550388	9.7	Coding / Plus strand
342	1572	1	0.001550388	9.4	Coding / Plus strand
343	1573	2	0.003100775	9.4	Coding / Plus strand
344	1575	1	0.001550388	9.7	Coding / Plus strand
345	1577	1	0.001550388	9.4	Coding / Plus strand
346	1579	1	0.001550388	9.8	Coding / Plus strand
347	1581	1	0.001550388	8.1	Coding / Plus strand
348	1582	2	0.003100775	9.4	Coding / Plus strand
349	1585	1	0.001550388	9.7	Coding / Plus strand
350	1587	1	0.001550388	9.4	Coding / Plus strand
351	1588	1	0.001550388	9.4	Coding / Plus strand
352	1589	1	0.001550388	9.8	Coding / Plus strand
353	1594	1	0.001550388	9.8	Coding / Plus strand
354	1595	1	0.001550388	9.7	Coding / Plus strand
355	1596	1	0.001550388	8.1	Coding / Plus strand
356	1599	2	0.003100775	9.8	Coding / Plus strand
357	1600	1	0.001550388	9.7	Coding / Plus strand
358	1602	1	0.001550388	9.4	Coding / Plus strand
359	1603	1	0.001550388	9.4	Coding / Plus strand
360	1605	1	0.001550388	8.9	Coding / Plus strand
361	1606	2	0.003100775	6.1	Coding / Plus strand
362	1607	1	0.001550388	9.4	Coding / Plus strand
363	1609	1	0.001550388	8.8	Coding / Plus strand
364	1611	1	0.001550388	6.1	Coding / Plus strand
365	1616	1	0.001550388	6.1	Coding / Plus strand
366	1617	1	0.001550388	4.1	Coding / Plus strand
367	1622	1	0.001550388	4.1	Coding / Plus strand
368	1627	1	0.001550388	4.1	Coding / Plus strand
369	1632	2	0.003100775	4.1	Coding / Plus strand
370	1636	1	0.001550388	6.1	Coding / Plus strand
371	1637	1	0.001550388	5.6	Coding / Plus strand
372	1645	1	0.001550388	14.4	Coding / Plus strand
373	1646	1	0.001550388	14.4	Coding / Plus strand
374	1648	1	0.001550388	14.4	Coding / Plus strand
375	1649	1	0.001550388	14.4	Coding / Plus strand
376	1651	3	0.004651163	14.4	Coding / Plus strand
377	1652	6	0.009302326	14.4	Coding / Plus strand
378	1653	3	0.004651163	14.4	Coding / Plus strand
379	1654	7	0.010852713	14.4	Coding / Plus strand
380	1659	1	0.001550388	14.4	Coding / Plus strand
381	1660	1	0.001550388	14.4	Coding / Plus strand
382	1663	1	0.001550388	14.4	Coding / Plus strand
383	1666	1	0.001550388	14.4	Coding / Plus strand
384	1669	3	0.004651163	14.4	Coding / Plus strand
385	1673	1	0.001550388	14.4	Coding / Plus strand
386	1674	1	0.001550388	14.4	Coding / Plus strand
387	1675	2	0.003100775	14.4	Coding / Plus strand
388	1676	1	0.001550388	14.4	Coding / Plus strand
389	1677	1	0.001550388	14.4	Coding / Plus strand
390	1679	2	0.003100775	14.4	Coding / Plus strand
391	1680	1	0.001550388	14.4	Coding / Plus strand
392	1681	1	0.001550388	14.4	Coding / Plus strand
393	1683	1	0.001550388	14.4	Coding / Plus strand
394	1684	4	0.00620155	14.4	Coding / Plus strand
395	1685	2	0.003100775	14.4	Coding / Plus strand
396	1686	2	0.003100775	14.4	Coding / Plus strand
397	1687	4	0.00620155	14.4	Coding / Plus strand
398	1688	2	0.003100775	14.4	Coding / Plus strand
399	1689	1	0.001550388	14.4	Coding / Plus strand
400	1690	1	0.001550388	14.4	Coding / Plus strand
401	1691	6	0.009302326	14.4	Coding / Plus strand
402	1692	4	0.00620155	14.4	Coding / Plus strand
403	1693	4	0.00620155	14.4	Coding / Plus strand
404	1694	2	0.003100775	14.4	Coding / Plus strand
405	1695	1	0.001550388	14.4	Coding / Plus strand
406	1697	1	0.001550388	11.4	Coding / Plus strand
407	1698	1	0.001550388	11.3	Coding / Plus strand
408	1699	1	0.001550388	9.2	Coding / Plus strand
409	1700	4	0.00620155	6	Coding / Plus strand
410	1701	3	0.004651163	6.9	Coding / Plus strand
411	1703	2	0.003100775	6	Coding / Plus strand
412	1704	3	0.004651163	6	Coding / Plus strand
413	1706	4	0.00620155	6.9	Coding / Plus strand
414	1707	1	0.001550388	6.9	Coding / Plus strand
415	1709	2	0.003100775	6	Coding / Plus strand
416	1710	2	0.003100775	6	Coding / Plus strand
417	1712	2	0.003100775	7.7	Coding / Plus strand
418	1713	1	0.001550388	7.8	Coding / Plus strand
419	1714	2	0.003100775	6	Coding / Plus strand
420	1715	2	0.003100775	6	Coding / Plus strand
421	1718	1	0.001550388	7.8	Coding / Plus strand
422	1719	1	0.001550388	6	Coding / Plus strand
423	1721	1	0.001550388	11	Coding / Plus strand
424	1724	2	0.003100775	12.2	Coding / Plus strand
425	1725	4	0.00620155	12.1	Coding / Plus strand
426	1727	1	0.001550388	12.2	Coding / Plus strand
427	1729	3	0.004651163	12.2	Coding / Plus strand
428	1733	1	0.001550388	13.5	Coding / Plus strand
429	1738	1	0.001550388	13.5	Coding / Plus strand
430	1739	1	0.001550388	13.8	Coding / Plus strand
431	1742	2	0.003100775	13.5	Coding / Plus strand
432	1743	1	0.001550388	13.5	Coding / Plus strand
433	1744	1	0.001550388	13.8	Coding / Plus strand
434	1748	2	0.003100775	13.5	Coding / Plus strand
435	1752	1	0.001550388	13.5	Coding / Plus strand
436	1755	1	0.001550388	13.5	Coding / Plus strand
437	1757	1	0.001550388	13.5	Coding / Plus strand
438	1758	1	0.001550388	13.5	Coding / Plus strand
439	1762	1	0.001550388	13.5	Coding / Plus strand
440	1767	1	0.001550388	13.5	Coding / Plus strand
441	1769	1	0.001550388	13.8	Coding / Plus strand
442	1770	1	0.001550388	13.5	Coding / Plus strand
443	1771	1	0.001550388	13.5	Coding / Plus strand
444	1772	1	0.001550388	13.5	Coding / Plus strand
445	1775	2	0.003100775	13.5	Coding / Plus strand
446	1777	3	0.004651163	13.5	Coding / Plus strand
447	1781	3	0.004651163	10.1	Coding / Plus strand
448	1782	1	0.001550388	10.1	Coding / Plus strand
449	1783	1	0.001550388	9.6	Coding / Plus strand
450	1787	2	0.003100775	5.9	Coding / Plus strand
451	1788	1	0.001550388	7	Coding / Plus strand
452	1789	1	0.001550388	6.7	Coding / Plus strand
453	1791	1	0.001550388	5.3	Coding / Plus strand
454	1792	2	0.003100775	5.3	Coding / Plus strand
455	1793	2	0.003100775	7	Coding / Plus strand
456	1794	1	0.001550388	6.7	Coding / Plus strand
457	1798	3	0.004651163	7	Coding / Plus strand
458	1799	3	0.004651163	6.7	Coding / Plus strand
459	1801	2	0.003100775	5.3	Coding / Plus strand
460	1802	1	0.001550388	5.3	Coding / Plus strand
461	1804	1	0.001550388	6.7	Coding / Plus strand
462	1805	3	0.004651163	6.6	Coding / Plus strand
463	1807	4	0.00620155	5.3	Coding / Plus strand
464	1808	1	0.001550388	7	Coding / Plus strand
465	1809	3	0.004651163	6.7	Coding / Plus strand
466	1811	1	0.001550388	5.3	Coding / Plus strand
467	1813	1	0.001550388	7	Coding / Plus strand
468	1814	2	0.003100775	6.7	Coding / Plus strand
469	1816	3	0.004651163	5.3	Coding / Plus strand
470	1817	3	0.004651163	5.3	Coding / Plus strand
471	25	1	0.000656168	5.3	Non-Coding / Minus strand
472	38	1	0.000656168	6.7	Non-Coding / Minus strand
473	41	1	0.000656168	5.3	Non-Coding / Minus strand
474	44	2	0.001312336	7	Non-Coding / Minus strand
475	45	1	0.000656168	5.9	Non-Coding / Minus strand
476	56	1	0.000656168	13.5	Non-Coding / Minus strand
477	63	2	0.001312336	13.8	Non-Coding / Minus strand
478	64	2	0.001312336	13.5	Non-Coding / Minus strand
479	70	1	0.000656168	13.5	Non-Coding / Minus strand
480	72	1	0.000656168	13.5	Non-Coding / Minus strand
481	78	1	0.000656168	13.8	Non-Coding / Minus strand
482	89	1	0.000656168	13.5	Non-Coding / Minus strand
483	93	1	0.000656168	13.8	Non-Coding / Minus strand
484	95	1	0.000656168	13.5	Non-Coding / Minus strand
485	104	1	0.000656168	12.2	Non-Coding / Minus strand
486	106	1	0.000656168	11	Non-Coding / Minus strand
487	111	1	0.000656168	11	Non-Coding / Minus strand
488	112	1	0.000656168	6	Non-Coding / Minus strand
489	115	1	0.000656168	7.7	Non-Coding / Minus strand
490	125	1	0.000656168	6.9	Non-Coding / Minus strand
491	126	1	0.000656168	6.9	Non-Coding / Minus strand
492	127	1	0.000656168	6	Non-Coding / Minus strand
493	129	1	0.000656168	6	Non-Coding / Minus strand
494	130	1	0.000656168	6.9	Non-Coding / Minus strand
495	131	2	0.001312336	6.9	Non-Coding / Minus strand
496	135	3	0.001968504	11.4	Non-Coding / Minus strand
497	137	1	0.000656168	14.4	Non-Coding / Minus strand
498	144	1	0.000656168	14.4	Non-Coding / Minus strand
499	150	1	0.000656168	14.4	Non-Coding / Minus strand
500	164	1	0.000656168	14.4	Non-Coding / Minus strand
501	165	1	0.000656168	14.4	Non-Coding / Minus strand
502	187	1	0.000656168	14.4	Non-Coding / Minus strand
503	196	1	0.000656168	6.1	Non-Coding / Minus strand
504	198	1	0.000656168	6.1	Non-Coding / Minus strand
505	203	1	0.000656168	6.1	Non-Coding / Minus strand
506	206	1	0.000656168	6.1	Non-Coding / Minus strand
507	209	1	0.000656168	4.8	Non-Coding / Minus strand
508	214	2	0.001312336	4.8	Non-Coding / Minus strand
509	222	1	0.000656168	8.3	Non-Coding / Minus strand
510	225	1	0.000656168	9.4	Non-Coding / Minus strand
511	229	2	0.001312336	9.4	Non-Coding / Minus strand
512	236	1	0.000656168	8.1	Non-Coding / Minus strand
513	245	1	0.000656168	9.4	Non-Coding / Minus strand
514	246	2	0.001312336	8.1	Non-Coding / Minus strand
515	248	1	0.000656168	9.8	Non-Coding / Minus strand
516	263	1	0.000656168	9.8	Non-Coding / Minus strand
517	264	1	0.000656168	9.4	Non-Coding / Minus strand
518	269	1	0.000656168	9.4	Non-Coding / Minus strand
519	270	1	0.000656168	9.1	Non-Coding / Minus strand
520	274	1	0.000656168	12.2	Non-Coding / Minus strand
521	282	1	0.000656168	13.8	Non-Coding / Minus strand
522	284	1	0.000656168	15.5	Non-Coding / Minus strand
523	288	2	0.001312336	14.9	Non-Coding / Minus strand
524	292	1	0.000656168	15.7	Non-Coding / Minus strand
525	295	1	0.000656168	15.8	Non-Coding / Minus strand
526	297	2	0.001312336	15.7	Non-Coding / Minus strand
527	299	2	0.001312336	15.5	Non-Coding / Minus strand
528	300	1	0.000656168	15.8	Non-Coding / Minus strand
529	302	2	0.001312336	15.7	Non-Coding / Minus strand
530	309	1	0.000656168	15.5	Non-Coding / Minus strand
531	319	1	0.000656168	15.5	Non-Coding / Minus strand
532	320	1	0.000656168	15.8	Non-Coding / Minus strand
533	321	1	0.000656168	18.3	Non-Coding / Minus strand
534	322	2	0.001312336	15.7	Non-Coding / Minus strand
535	324	1	0.000656168	15.5	Non-Coding / Minus strand
536	326	1	0.000656168	18.3	Non-Coding / Minus strand
537	332	1	0.000656168	13.1	Non-Coding / Minus strand
538	335	1	0.000656168	13.1	Non-Coding / Minus strand
539	336	2	0.001312336	13.1	Non-Coding / Minus strand
540	338	2	0.001312336	13.1	Non-Coding / Minus strand
541	344	2	0.001312336	12.8	Non-Coding / Minus strand
542	351	1	0.000656168	9.4	Non-Coding / Minus strand
543	354	1	0.000656168	12.6	Non-Coding / Minus strand
544	358	1	0.000656168	10.2	Non-Coding / Minus strand
545	363	1	0.000656168	8.7	Non-Coding / Minus strand
546	365	2	0.001312336	7.5	Non-Coding / Minus strand
547	366	2	0.001312336	7.5	Non-Coding / Minus strand
548	367	2	0.001312336	7.5	Non-Coding / Minus strand
549	368	1	0.000656168	7.5	Non-Coding / Minus strand
550	374	1	0.000656168	4.1	Non-Coding / Minus strand
551	379	1	0.000656168	5.1	Non-Coding / Minus strand
552	381	1	0.000656168	5.4	Non-Coding / Minus strand
553	382	2	0.001312336	5.1	Non-Coding / Minus strand
554	385	1	0.000656168	5.1	Non-Coding / Minus strand
555	388	1	0.000656168	10	Non-Coding / Minus strand
556	395	1	0.000656168	5.1	Non-Coding / Minus strand
557	397	1	0.000656168	9.7	Non-Coding / Minus strand
558	399	2	0.001312336	5.1	Non-Coding / Minus strand
559	400	1	0.000656168	5.1	Non-Coding / Minus strand
560	404	1	0.000656168	5.1	Non-Coding / Minus strand
561	405	1	0.000656168	5.1	Non-Coding / Minus strand
562	406	1	0.000656168	6.4	Non-Coding / Minus strand
563	407	1	0.000656168	9.7	Non-Coding / Minus strand
564	409	1	0.000656168	8.2	Non-Coding / Minus strand
565	411	1	0.000656168	6.4	Non-Coding / Minus strand
566	413	2	0.001312336	10	Non-Coding / Minus strand
567	414	2	0.001312336	8.2	Non-Coding / Minus strand
568	415	1	0.000656168	7.8	Non-Coding / Minus strand
569	416	1	0.000656168	6.4	Non-Coding / Minus strand
570	417	2	0.001312336	9.7	Non-Coding / Minus strand
571	421	1	0.000656168	9.2	Non-Coding / Minus strand
572	427	1	0.000656168	9.7	Non-Coding / Minus strand
573	429	1	0.000656168	9	Non-Coding / Minus strand
574	442	1	0.000656168	13.5	Non-Coding / Minus strand
575	449	1	0.000656168	13.5	Non-Coding / Minus strand
576	451	1	0.000656168	13.7	Non-Coding / Minus strand
577	453	1	0.000656168	13.5	Non-Coding / Minus strand
578	456	1	0.000656168	13.7	Non-Coding / Minus strand
579	458	1	0.000656168	13.5	Non-Coding / Minus strand
580	459	1	0.000656168	13.5	Non-Coding / Minus strand
581	463	1	0.000656168	13.5	Non-Coding / Minus strand
582	475	1	0.000656168	13.5	Non-Coding / Minus strand
583	476	1	0.000656168	13.7	Non-Coding / Minus strand
584	479	1	0.000656168	13.5	Non-Coding / Minus strand
585	483	2	0.001312336	13.5	Non-Coding / Minus strand
586	484	1	0.000656168	13.5	Non-Coding / Minus strand
587	486	1	0.000656168	13.5	Non-Coding / Minus strand
588	489	1	0.000656168	13.5	Non-Coding / Minus strand
589	493	1	0.000656168	11.9	Non-Coding / Minus strand
590	500	1	0.000656168	4.8	Non-Coding / Minus strand
591	503	1	0.000656168	4.8	Non-Coding / Minus strand
592	505	1	0.000656168	4.8	Non-Coding / Minus strand
593	514	1	0.000656168	5.7	Non-Coding / Minus strand
594	517	1	0.000656168	5.1	Non-Coding / Minus strand
595	524	1	0.000656168	5.7	Non-Coding / Minus strand
596	526	1	0.000656168	4.8	Non-Coding / Minus strand
597	528	1	0.000656168	4.8	Non-Coding / Minus strand
598	529	1	0.000656168	5.7	Non-Coding / Minus strand
599	533	1	0.000656168	7	Non-Coding / Minus strand
600	539	1	0.000656168	7.5	Non-Coding / Minus strand
601	540	3	0.001968504	8.6	Non-Coding / Minus strand
602	541	1	0.000656168	8.3	Non-Coding / Minus strand
603	543	1	0.000656168	7	Non-Coding / Minus strand
604	544	1	0.000656168	7.5	Non-Coding / Minus strand
605	546	1	0.000656168	8.3	Non-Coding / Minus strand
606	549	1	0.000656168	7.5	Non-Coding / Minus strand
607	555	1	0.000656168	8.6	Non-Coding / Minus strand
608	556	1	0.000656168	9.1	Non-Coding / Minus strand
609	557	1	0.000656168	7	Non-Coding / Minus strand
610	560	1	0.000656168	8.6	Non-Coding / Minus strand
611	562	1	0.000656168	7	Non-Coding / Minus strand
612	566	1	0.000656168	9.1	Non-Coding / Minus strand
613	568	2	0.001312336	7	Non-Coding / Minus strand
614	571	1	0.000656168	9.1	Non-Coding / Minus strand
615	572	2	0.001312336	7	Non-Coding / Minus strand
616	576	1	0.000656168	9.1	Non-Coding / Minus strand
617	578	1	0.000656168	7	Non-Coding / Minus strand
618	593	1	0.000656168	0	Non-Coding / Minus strand
619	597	1	0.000656168	3.6	Non-Coding / Minus strand
620	603	1	0.000656168	4.8	Non-Coding / Minus strand
621	604	1	0.000656168	8.1	Non-Coding / Minus strand
622	606	1	0.000656168	10.9	Non-Coding / Minus strand
623	607	1	0.000656168	4.1	Non-Coding / Minus strand
624	608	1	0.000656168	8.9	Non-Coding / Minus strand
625	611	1	0.000656168	10.9	Non-Coding / Minus strand
626	613	1	0.000656168	12.8	Non-Coding / Minus strand
627	626	1	0.000656168	14.3	Non-Coding / Minus strand
628	628	1	0.000656168	14.1	Non-Coding / Minus strand
629	629	1	0.000656168	14.1	Non-Coding / Minus strand
630	638	1	0.000656168	14.1	Non-Coding / Minus strand
631	639	1	0.000656168	14.1	Non-Coding / Minus strand
632	641	1	0.000656168	14.3	Non-Coding / Minus strand
633	643	1	0.000656168	14.1	Non-Coding / Minus strand
634	644	3	0.001968504	14.1	Non-Coding / Minus strand
635	646	2	0.001312336	14.3	Non-Coding / Minus strand
636	647	1	0.000656168	14.3	Non-Coding / Minus strand
637	648	1	0.000656168	14.1	Non-Coding / Minus strand
638	649	4	0.002624672	14.1	Non-Coding / Minus strand
639	654	1	0.000656168	14.1	Non-Coding / Minus strand
640	655	1	0.000656168	14.3	Non-Coding / Minus strand
641	661	1	0.000656168	14.1	Non-Coding / Minus strand
642	663	1	0.000656168	14.1	Non-Coding / Minus strand
643	675	1	0.000656168	7.9	Non-Coding / Minus strand
644	677	1	0.000656168	9.3	Non-Coding / Minus strand
645	678	1	0.000656168	9.3	Non-Coding / Minus strand
646	679	1	0.000656168	9.3	Non-Coding / Minus strand
647	681	1	0.000656168	9.3	Non-Coding / Minus strand
648	685	1	0.000656168	10.7	Non-Coding / Minus strand
649	686	2	0.001312336	9.3	Non-Coding / Minus strand
650	689	1	0.000656168	9.3	Non-Coding / Minus strand
651	690	2	0.001312336	10.7	Non-Coding / Minus strand
652	691	3	0.001968504	9.3	Non-Coding / Minus strand
653	692	1	0.000656168	9.3	Non-Coding / Minus strand
654	693	1	0.000656168	9.3	Non-Coding / Minus strand
655	694	1	0.000656168	9.3	Non-Coding / Minus strand
656	695	1	0.000656168	10.7	Non-Coding / Minus strand
657	696	3	0.001968504	9.3	Non-Coding / Minus strand
658	699	1	0.000656168	9.3	Non-Coding / Minus strand
659	700	1	0.000656168	10.7	Non-Coding / Minus strand
660	701	2	0.001312336	9.3	Non-Coding / Minus strand
661	702	1	0.000656168	9.3	Non-Coding / Minus strand
662	703	1	0.000656168	9.3	Non-Coding / Minus strand
663	706	1	0.000656168	9.3	Non-Coding / Minus strand
664	714	1	0.000656168	9.3	Non-Coding / Minus strand
665	717	1	0.000656168	9.3	Non-Coding / Minus strand
666	719	1	0.000656168	9.3	Non-Coding / Minus strand
667	723	1	0.000656168	9.3	Non-Coding / Minus strand
668	728	1	0.000656168	7.5	Non-Coding / Minus strand
669	729	1	0.000656168	7.5	Non-Coding / Minus strand
670	730	1	0.000656168	7.5	Non-Coding / Minus strand
671	736	1	0.000656168	7.5	Non-Coding / Minus strand
672	740	1	0.000656168	7.5	Non-Coding / Minus strand
673	745	3	0.001968504	7.5	Non-Coding / Minus strand
674	750	1	0.000656168	9	Non-Coding / Minus strand
675	755	2	0.001312336	9	Non-Coding / Minus strand
676	759	2	0.001312336	9.3	Non-Coding / Minus strand
677	760	2	0.001312336	9	Non-Coding / Minus strand
678	762	1	0.000656168	7.7	Non-Coding / Minus strand
679	764	1	0.000656168	9.3	Non-Coding / Minus strand
680	765	1	0.000656168	9	Non-Coding / Minus strand
681	766	2	0.001312336	7.7	Non-Coding / Minus strand
682	767	2	0.001312336	7.7	Non-Coding / Minus strand
683	768	1	0.000656168	8.9	Non-Coding / Minus strand
684	769	1	0.000656168	9.3	Non-Coding / Minus strand
685	770	1.5	0.000984252	9	Non-Coding / Minus strand
686	771	1	0.000656168	7.7	Non-Coding / Minus strand
687	773	1	0.000656168	8.9	Non-Coding / Minus strand
688	775	1	0.000656168	9	Non-Coding / Minus strand
689	776	1	0.000656168	7.7	Non-Coding / Minus strand
690	777	2	0.001312336	7.7	Non-Coding / Minus strand
691	779	1	0.000656168	9.3	Non-Coding / Minus strand
692	781	1	0.000656168	7.7	Non-Coding / Minus strand
693	783	1	0.000656168	8.9	Non-Coding / Minus strand
694	787	1	0.000656168	7.7	Non-Coding / Minus strand
695	791	1	0.000656168	7.7	Non-Coding / Minus strand
696	792	1	0.000656168	7.7	Non-Coding / Minus strand
697	797	1	0.000656168	7.7	Non-Coding / Minus strand
698	798	1	0.000656168	7.7	Non-Coding / Minus strand
699	808	1	0.000656168	8.7	Non-Coding / Minus strand
700	809	2	0.001312336	7.9	Non-Coding / Minus strand
701	810	1	0.000656168	9.6	Non-Coding / Minus strand
702	811	1	0.000656168	8.7	Non-Coding / Minus strand
703	812	1	0.000656168	8.7	Non-Coding / Minus strand
704	813	1	0.000656168	8.7	Non-Coding / Minus strand
705	817	1	0.000656168	8.7	Non-Coding / Minus strand
706	821	1	0.000656168	8.7	Non-Coding / Minus strand
707	827	1	0.000656168	8.7	Non-Coding / Minus strand
708	831	2	0.001312336	8.7	Non-Coding / Minus strand
709	832	3	0.001968504	8.7	Non-Coding / Minus strand
710	834	3	0.001968504	7.9	Non-Coding / Minus strand
711	837	1	0.000656168	8.7	Non-Coding / Minus strand
712	841	1	0.000656168	8.7	Non-Coding / Minus strand
713	842	1	0.000656168	8.7	Non-Coding / Minus strand
714	846	1	0.000656168	8.7	Non-Coding / Minus strand
715	849	1	0.000656168	8.7	Non-Coding / Minus strand
716	850	1	0.000656168	10	Non-Coding / Minus strand
717	852	1	0.000656168	11.6	Non-Coding / Minus strand
718	855	2	0.001312336	11.6	Non-Coding / Minus strand
719	858	1	0.000656168	15	Non-Coding / Minus strand
720	859	1	0.000656168	15	Non-Coding / Minus strand
721	866	1	0.000656168	14.2	Non-Coding / Minus strand
722	867	1	0.000656168	14.5	Non-Coding / Minus strand
723	868	1	0.000656168	15	Non-Coding / Minus strand
724	869	2	0.001312336	15	Non-Coding / Minus strand
725	870	1	0.000656168	15	Non-Coding / Minus strand
726	872	1	0.000656168	14.5	Non-Coding / Minus strand
727	875	1	0.000656168	15	Non-Coding / Minus strand
728	876	1	0.000656168	14.2	Non-Coding / Minus strand
729	878	2	0.001312336	15	Non-Coding / Minus strand
730	880	1	0.000656168	15	Non-Coding / Minus strand
731	883	1	0.000656168	15	Non-Coding / Minus strand
732	889	1	0.000656168	15	Non-Coding / Minus strand
733	892	1	0.000656168	14.5	Non-Coding / Minus strand
734	893	1	0.000656168	15	Non-Coding / Minus strand
735	894	1	0.000656168	15	Non-Coding / Minus strand
736	898	2	0.001312336	15	Non-Coding / Minus strand
737	900	1	0.000656168	15	Non-Coding / Minus strand
738	901	1	0.000656168	14.2	Non-Coding / Minus strand
739	904	1	0.000656168	13.8	Non-Coding / Minus strand
740	908	1	0.000656168	13	Non-Coding / Minus strand
741	909	1	0.000656168	13.8	Non-Coding / Minus strand
742	910	1	0.000656168	13.3	Non-Coding / Minus strand
743	912	3	0.001968504	13	Non-Coding / Minus strand
744	913	2	0.001312336	13	Non-Coding / Minus strand
745	914	2	0.001312336	13.8	Non-Coding / Minus strand
746	916	1	0.000656168	13.3	Non-Coding / Minus strand
747	921	1	0.000656168	13.3	Non-Coding / Minus strand
748	922	2	0.001312336	13	Non-Coding / Minus strand
749	925	3	0.001968504	13.3	Non-Coding / Minus strand
750	927	1	0.000656168	13	Non-Coding / Minus strand
751	929	2	0.001312336	17.8	Non-Coding / Minus strand
752	930	1	0.000656168	18	Non-Coding / Minus strand
753	931	1	0.000656168	20.2	Non-Coding / Minus strand
754	932	2	0.001312336	20.2	Non-Coding / Minus strand
755	937	2	0.001312336	20.2	Non-Coding / Minus strand
756	938	1	0.000656168	20.2	Non-Coding / Minus strand
757	940	1	0.000656168	20.2	Non-Coding / Minus strand
758	941	1	0.000656168	20.2	Non-Coding / Minus strand
759	944	1	0.000656168	20.2	Non-Coding / Minus strand
760	950	1	0.000656168	20.2	Non-Coding / Minus strand
761	952	1	0.000656168	20.2	Non-Coding / Minus strand
762	953	1	0.000656168	20.2	Non-Coding / Minus strand
763	964	1	0.000656168	20.2	Non-Coding / Minus strand
764	966	1	0.000656168	20.2	Non-Coding / Minus strand
765	968	4	0.002624672	20.2	Non-Coding / Minus strand
766	969	1	0.000656168	20.2	Non-Coding / Minus strand
767	970	2	0.001312336	20.2	Non-Coding / Minus strand
768	972	1	0.000656168	20.2	Non-Coding / Minus strand
769	975	1	0.000656168	20.2	Non-Coding / Minus strand
770	978	1	0.000656168	20.2	Non-Coding / Minus strand
771	979	1	0.000656168	20.2	Non-Coding / Minus strand
772	980	1	0.000656168	19	Non-Coding / Minus strand
773	982	1	0.000656168	13.8	Non-Coding / Minus strand
774	983	4	0.002624672	14.7	Non-Coding / Minus strand
775	985	1	0.000656168	15	Non-Coding / Minus strand
776	986	1	0.000656168	17.3	Non-Coding / Minus strand
777	987	1	0.000656168	13.9	Non-Coding / Minus strand
778	990	1	0.000656168	15	Non-Coding / Minus strand
779	991	1	0.000656168	15.3	Non-Coding / Minus strand
780	992	1	0.000656168	13.9	Non-Coding / Minus strand
781	993	1	0.000656168	14.7	Non-Coding / Minus strand
782	995	1	0.000656168	16.7	Non-Coding / Minus strand
783	997	1	0.000656168	16.9	Non-Coding / Minus strand
784	999	3	0.001968504	16.9	Non-Coding / Minus strand
785	1003	2	0.001312336	16.9	Non-Coding / Minus strand
786	1005	1	0.000656168	16.7	Non-Coding / Minus strand
787	1006	3	0.001968504	16.9	Non-Coding / Minus strand
788	1007	1	0.000656168	16.9	Non-Coding / Minus strand
789	1008	1	0.000656168	16.9	Non-Coding / Minus strand
790	1009	3	0.001968504	16.9	Non-Coding / Minus strand
791	1012	1	0.000656168	16.9	Non-Coding / Minus strand
792	1013	2	0.001312336	16.9	Non-Coding / Minus strand
793	1014	1	0.000656168	16.9	Non-Coding / Minus strand
794	1016	1	0.000656168	16.9	Non-Coding / Minus strand
795	1017	1	0.000656168	16.9	Non-Coding / Minus strand
796	1020	1	0.000656168	16.7	Non-Coding / Minus strand
797	1023	1	0.000656168	16.9	Non-Coding / Minus strand
798	1025	1	0.000656168	16.7	Non-Coding / Minus strand
799	1028	1	0.000656168	16.9	Non-Coding / Minus strand
800	1029	1	0.000656168	16.9	Non-Coding / Minus strand
801	1032	1	0.000656168	16.9	Non-Coding / Minus strand
802	1034	2	0.001312336	16.9	Non-Coding / Minus strand
803	1035	2	0.001312336	16.7	Non-Coding / Minus strand
804	1037	1	0.000656168	16.9	Non-Coding / Minus strand
805	1038	2	0.001312336	16.9	Non-Coding / Minus strand
806	1040	1	0.000656168	16.5	Non-Coding / Minus strand
807	1041	2	0.001312336	14.1	Non-Coding / Minus strand
808	1042	1	0.000656168	13	Non-Coding / Minus strand
809	1043	1	0.000656168	13	Non-Coding / Minus strand
810	1046	1	0.000656168	13	Non-Coding / Minus strand
811	1048	2	0.001312336	13	Non-Coding / Minus strand
812	1049	2	0.001312336	13	Non-Coding / Minus strand
813	1052	1	0.000656168	13	Non-Coding / Minus strand
814	1053	2	0.001312336	13	Non-Coding / Minus strand
815	1054	3	0.001968504	12.2	Non-Coding / Minus strand
816	1057	2	0.001312336	11.3	Non-Coding / Minus strand
817	1058	2	0.001312336	11.3	Non-Coding / Minus strand
818	1060	1	0.000656168	8.6	Non-Coding / Minus strand
819	1062	1	0.000656168	11.3	Non-Coding / Minus strand
820	1063	2	0.001312336	11.3	Non-Coding / Minus strand
821	1064	1	0.000656168	10.7	Non-Coding / Minus strand
822	1065	1	0.000656168	8.6	Non-Coding / Minus strand
823	1071	2	0.001312336	11.3	Non-Coding / Minus strand
824	1072	1	0.000656168	11.3	Non-Coding / Minus strand
825	1073	1	0.000656168	11.3	Non-Coding / Minus strand
826	1074	1	0.000656168	10.7	Non-Coding / Minus strand
827	1075	1	0.000656168	8.6	Non-Coding / Minus strand
828	1076	2	0.001312336	11.3	Non-Coding / Minus strand
829	1078	1	0.000656168	11.3	Non-Coding / Minus strand
830	1080	1	0.000656168	8.6	Non-Coding / Minus strand
831	1081	1	0.000656168	11.3	Non-Coding / Minus strand
832	1082	1	0.000656168	11.3	Non-Coding / Minus strand
833	1083	2	0.001312336	11.3	Non-Coding / Minus strand
834	1084	1	0.000656168	11.7	Non-Coding / Minus strand
835	1087	2	0.001312336	10.7	Non-Coding / Minus strand
836	1090	1	0.000656168	13.1	Non-Coding / Minus strand
837	1091	1	0.000656168	12.8	Non-Coding / Minus strand
838	1092	1	0.000656168	10.7	Non-Coding / Minus strand
839	1093	1	0.000656168	8.6	Non-Coding / Minus strand
840	1094	2	0.001312336	11.7	Non-Coding / Minus strand
841	1095	3	0.001968504	13.1	Non-Coding / Minus strand
842	1096	2	0.001312336	12.8	Non-Coding / Minus strand
843	1097	3	0.001968504	10.7	Non-Coding / Minus strand
844	1105	1	0.000656168	13.1	Non-Coding / Minus strand
845	1107	1	0.000656168	10.7	Non-Coding / Minus strand
846	1108	3	0.001968504	8.6	Non-Coding / Minus strand
847	1111	3	0.001968504	12.8	Non-Coding / Minus strand
848	1112	2	0.001312336	10.7	Non-Coding / Minus strand
849	1113	1	0.000656168	8.6	Non-Coding / Minus strand
850	1115	1	0.000656168	13.1	Non-Coding / Minus strand
851	1116	1	0.000656168	12.8	Non-Coding / Minus strand
852	1118	1	0.000656168	8.6	Non-Coding / Minus strand
853	1120	1	0.000656168	13.1	Non-Coding / Minus strand
854	1123	3	0.001968504	8.6	Non-Coding / Minus strand
855	1126	1	0.000656168	12.8	Non-Coding / Minus strand
856	1127	1	0.000656168	10.7	Non-Coding / Minus strand
857	1129	1	0.000656168	7.9	Non-Coding / Minus strand
858	1131	1	0.000656168	1.9	Non-Coding / Minus strand
859	1132	3	0.001968504	0	Non-Coding / Minus strand
860	1133	1	0.000656168	0.9	Non-Coding / Minus strand
861	1134	3	0.001968504	2.6	Non-Coding / Minus strand
862	1135	1	0.000656168	2.6	Non-Coding / Minus strand
863	1136	3	0.001968504	1.9	Non-Coding / Minus strand
864	1137	1	0.000656168	0	Non-Coding / Minus strand
865	1138	1	0.000656168	0.9	Non-Coding / Minus strand
866	1139	1	0.000656168	2.6	Non-Coding / Minus strand
867	1140	2	0.001312336	2.6	Non-Coding / Minus strand
868	1141	1	0.000656168	7.3	Non-Coding / Minus strand
869	1144	1	0.000656168	7.3	Non-Coding / Minus strand
870	1145	1	0.000656168	7.3	Non-Coding / Minus strand
871	1146	5	0.00328084	7.3	Non-Coding / Minus strand
872	1147	1	0.000656168	7.3	Non-Coding / Minus strand
873	1149	1	0.000656168	9	Non-Coding / Minus strand
874	1150	2	0.001312336	9	Non-Coding / Minus strand
875	1151	4	0.002624672	7.3	Non-Coding / Minus strand
876	1152	1	0.000656168	7.3	Non-Coding / Minus strand
877	1153	1	0.000656168	9	Non-Coding / Minus strand
878	1155	1	0.000656168	9	Non-Coding / Minus strand
879	1156	2	0.001312336	7.3	Non-Coding / Minus strand
880	1157	1	0.000656168	7.3	Non-Coding / Minus strand
881	1158	1	0.000656168	9	Non-Coding / Minus strand
882	1160	1	0.000656168	9	Non-Coding / Minus strand
883	1168	1	0.000656168	9	Non-Coding / Minus strand
884	1171	1	0.000656168	7.3	Non-Coding / Minus strand
885	1173	2	0.001312336	9	Non-Coding / Minus strand
886	1180	2	0.001312336	9	Non-Coding / Minus strand
887	1181	2	0.001312336	7.3	Non-Coding / Minus strand
888	1182	1	0.000656168	8	Non-Coding / Minus strand
889	1184	2	0.001312336	9	Non-Coding / Minus strand
890	1186	1.5	0.000984252	7.3	Non-Coding / Minus strand
891	1187	1	0.000656168	8	Non-Coding / Minus strand
892	1188	2	0.001312336	11.8	Non-Coding / Minus strand
893	1189	1.5	0.000984252	11.9	Non-Coding / Minus strand
894	1190	1	0.000656168	9	Non-Coding / Minus strand
895	1192	2	0.001312336	12.1	Non-Coding / Minus strand
896	1193	1	0.000656168	11.8	Non-Coding / Minus strand
897	1194	1	0.000656168	11.9	Non-Coding / Minus strand
898	1196	2	0.001312336	6.6	Non-Coding / Minus strand
899	1197	1	0.000656168	12.1	Non-Coding / Minus strand
900	1198	2	0.001312336	11.8	Non-Coding / Minus strand
901	1199	1	0.000656168	11.9	Non-Coding / Minus strand
902	1201	1	0.000656168	4.4	Non-Coding / Minus strand
903	1202	1	0.000656168	12.1	Non-Coding / Minus strand
904	1203	1	0.000656168	11.8	Non-Coding / Minus strand
905	1204	3	0.001968504	19.4	Non-Coding / Minus strand
906	1205	2	0.001312336	19.5	Non-Coding / Minus strand
907	1207	1	0.000656168	12.1	Non-Coding / Minus strand
908	1208	3	0.001968504	11.8	Non-Coding / Minus strand
909	1209	2	0.001312336	19.4	Non-Coding / Minus strand
910	1210	1	0.000656168	19.5	Non-Coding / Minus strand
911	1212	1	0.000656168	15.6	Non-Coding / Minus strand
912	1213	2	0.001312336	15.1	Non-Coding / Minus strand
913	1215	2	0.001312336	19.5	Non-Coding / Minus strand
914	1217	1	0.000656168	15.6	Non-Coding / Minus strand
915	1218	2	0.001312336	15.1	Non-Coding / Minus strand
916	1219	1	0.000656168	19.4	Non-Coding / Minus strand
917	1220	2	0.001312336	19.5	Non-Coding / Minus strand
918	1223	0.5	0.000328084	15.1	Non-Coding / Minus strand
919	1224	1	0.000656168	19.4	Non-Coding / Minus strand
920	1228	1	0.000656168	15.1	Non-Coding / Minus strand
921	1229	4	0.002624672	19.4	Non-Coding / Minus strand
922	1230	1	0.000656168	19.5	Non-Coding / Minus strand
923	1231	1	0.000656168	19.5	Non-Coding / Minus strand
924	1233	2	0.001312336	15.1	Non-Coding / Minus strand
925	1235	1	0.000656168	19.5	Non-Coding / Minus strand
926	1236	3	0.001968504	19.5	Non-Coding / Minus strand
927	1238	1	0.000656168	15.1	Non-Coding / Minus strand
928	1240	4	0.002624672	19.5	Non-Coding / Minus strand
929	1241	1	0.000656168	19.5	Non-Coding / Minus strand
930	1243	1	0.000656168	15.1	Non-Coding / Minus strand
931	1244	1	0.000656168	19.4	Non-Coding / Minus strand
932	1245	3	0.001968504	19.5	Non-Coding / Minus strand
933	1246	1	0.000656168	19.5	Non-Coding / Minus strand
934	1247	3	0.001968504	15.6	Non-Coding / Minus strand
935	1248	2	0.001312336	15.1	Non-Coding / Minus strand
936	1249	1	0.000656168	13.9	Non-Coding / Minus strand
937	1250	2	0.001312336	16.2	Non-Coding / Minus strand
938	1251	1	0.000656168	16	Non-Coding / Minus strand
939	1252	1	0.000656168	15.6	Non-Coding / Minus strand
940	1253	2	0.001312336	15.1	Non-Coding / Minus strand
941	1254	1	0.000656168	13.9	Non-Coding / Minus strand
942	1255	2	0.001312336	12.9	Non-Coding / Minus strand
943	1256	1	0.000656168	13.5	Non-Coding / Minus strand
944	1258	2	0.001312336	13.6	Non-Coding / Minus strand
945	1260	1	0.000656168	13.6	Non-Coding / Minus strand
946	1261	2	0.001312336	13.6	Non-Coding / Minus strand
947	1262	1	0.000656168	13.9	Non-Coding / Minus strand
948	1264	1	0.000656168	13.6	Non-Coding / Minus strand
949	1266	2	0.001312336	13.6	Non-Coding / Minus strand
950	1267	1	0.000656168	13.9	Non-Coding / Minus strand
951	1268	2	0.001312336	13.6	Non-Coding / Minus strand
952	1269	3	0.001968504	13.6	Non-Coding / Minus strand
953	1271	1	0.000656168	13.6	Non-Coding / Minus strand
954	1272	1	0.000656168	13.9	Non-Coding / Minus strand
955	1273	1	0.000656168	14.8	Non-Coding / Minus strand
956	1274	3	0.001968504	14.5	Non-Coding / Minus strand
957	1275	1	0.000656168	13.6	Non-Coding / Minus strand
958	1276	4	0.002624672	13.6	Non-Coding / Minus strand
959	1277	3	0.001968504	13.9	Non-Coding / Minus strand
960	1279	2	0.001312336	14.5	Non-Coding / Minus strand
961	1280	3	0.001968504	13.6	Non-Coding / Minus strand
962	1282	3	0.001968504	13.9	Non-Coding / Minus strand
963	1283	1	0.000656168	14.8	Non-Coding / Minus strand
964	1285	1	0.000656168	13.6	Non-Coding / Minus strand
965	1287	1	0.000656168	13.9	Non-Coding / Minus strand
966	1288	1	0.000656168	14.8	Non-Coding / Minus strand
967	1291	2	0.001312336	13.6	Non-Coding / Minus strand
968	1294	1	0.000656168	14.5	Non-Coding / Minus strand
969	1295	1	0.000656168	13.6	Non-Coding / Minus strand
970	1296	1	0.000656168	13.6	Non-Coding / Minus strand
971	1297	1	0.000656168	13.9	Non-Coding / Minus strand
972	1298	3	0.001968504	14.8	Non-Coding / Minus strand
973	1299	1	0.000656168	14.5	Non-Coding / Minus strand
974	1300	1	0.000656168	16.2	Non-Coding / Minus strand
975	1301	3	0.001968504	16.9	Non-Coding / Minus strand
976	1302	3	0.001968504	14.8	Non-Coding / Minus strand
977	1303	3	0.001968504	14.8	Non-Coding / Minus strand
978	1304	1	0.000656168	14.5	Non-Coding / Minus strand
979	1307	1	0.000656168	14.8	Non-Coding / Minus strand
980	1308	2	0.001312336	14.8	Non-Coding / Minus strand
981	1309	3	0.001968504	14.5	Non-Coding / Minus strand
982	1312	1	0.000656168	14.8	Non-Coding / Minus strand
983	1313	3	0.001968504	14.8	Non-Coding / Minus strand
984	1314	1	0.000656168	14.5	Non-Coding / Minus strand
985	1315	3	0.001968504	16.2	Non-Coding / Minus strand
986	1316	2	0.001312336	16.9	Non-Coding / Minus strand
987	1318	1	0.000656168	12	Non-Coding / Minus strand
988	1320	2	0.001312336	16.2	Non-Coding / Minus strand
989	1321	1	0.000656168	16.9	Non-Coding / Minus strand
990	1322	2	0.001312336	14.8	Non-Coding / Minus strand
991	1323	1	0.000656168	12	Non-Coding / Minus strand
992	1324	3	0.001968504	12	Non-Coding / Minus strand
993	1325	1	0.000656168	16.2	Non-Coding / Minus strand
994	1326	2	0.001312336	16.9	Non-Coding / Minus strand
995	1327	2	0.001312336	14.8	Non-Coding / Minus strand
996	1328	1	0.000656168	12	Non-Coding / Minus strand
997	1329	1	0.000656168	12	Non-Coding / Minus strand
998	1331	3	0.001968504	16.9	Non-Coding / Minus strand
999	1333	1	0.000656168	12	Non-Coding / Minus strand
1000	1334	3	0.001968504	12	Non-Coding / Minus strand
1001	1335	1	0.000656168	16.2	Non-Coding / Minus strand
1002	1336	2	0.001312336	16.9	Non-Coding / Minus strand
1003	1337	1	0.000656168	14.8	Non-Coding / Minus strand
1004	1338	1	0.000656168	10.9	Non-Coding / Minus strand
1005	1339	2	0.001312336	12	Non-Coding / Minus strand
1006	1340	1	0.000656168	16.2	Non-Coding / Minus strand
1007	1341	1	0.000656168	16.9	Non-Coding / Minus strand
1008	1342	4	0.002624672	14.8	Non-Coding / Minus strand
1009	1344	2	0.001312336	12	Non-Coding / Minus strand
1010	1345	2	0.001312336	11.9	Non-Coding / Minus strand
1011	1346	2	0.001312336	10.6	Non-Coding / Minus strand
1012	1350	1	0.000656168	17	Non-Coding / Minus strand
1013	1351	1	0.000656168	15.3	Non-Coding / Minus strand
1014	1352	1	0.000656168	14.4	Non-Coding / Minus strand
1015	1353	1	0.000656168	14.4	Non-Coding / Minus strand
1016	1354	2	0.001312336	15.1	Non-Coding / Minus strand
1017	1355	1	0.000656168	17	Non-Coding / Minus strand
1018	1356	5	0.00328084	15.3	Non-Coding / Minus strand
1019	1358	2	0.001312336	14.4	Non-Coding / Minus strand
1020	1361	1	0.000656168	15.3	Non-Coding / Minus strand
1021	1362	2	0.001312336	14.4	Non-Coding / Minus strand
1022	1364	2	0.001312336	15.1	Non-Coding / Minus strand
1023	1365	1	0.000656168	17	Non-Coding / Minus strand
1024	1366	3	0.001968504	15.3	Non-Coding / Minus strand
1025	1367	3	0.001968504	14.4	Non-Coding / Minus strand
1026	1368	1	0.000656168	14.4	Non-Coding / Minus strand
1027	1370	2	0.001312336	17	Non-Coding / Minus strand
1028	1371	1	0.000656168	15.3	Non-Coding / Minus strand
1029	1372	2	0.001312336	14.4	Non-Coding / Minus strand
1030	1373	3	0.001968504	14.4	Non-Coding / Minus strand
1031	1374	1	0.000656168	15.1	Non-Coding / Minus strand
1032	1375	2	0.001312336	17	Non-Coding / Minus strand
1033	1376	1	0.000656168	15.3	Non-Coding / Minus strand
1034	1377	3	0.001968504	14.4	Non-Coding / Minus strand
1035	1378	2	0.001312336	14.4	Non-Coding / Minus strand
1036	1380	3	0.001968504	17	Non-Coding / Minus strand
1037	1381	2	0.001312336	15.3	Non-Coding / Minus strand
1038	1382	1	0.000656168	14.4	Non-Coding / Minus strand
1039	1384	1	0.000656168	15.1	Non-Coding / Minus strand
1040	1386	2	0.001312336	15.3	Non-Coding / Minus strand
1041	1387	3	0.001968504	14.4	Non-Coding / Minus strand
1042	1388	3	0.001968504	14.4	Non-Coding / Minus strand
1043	1389	1	0.000656168	15.1	Non-Coding / Minus strand
1044	1391	1	0.000656168	15.3	Non-Coding / Minus strand
1045	1392	1	0.000656168	14.4	Non-Coding / Minus strand
1046	1395	1	0.000656168	13.1	Non-Coding / Minus strand
1047	1396	2	0.001312336	13.1	Non-Coding / Minus strand
1048	1398	1	0.000656168	13.1	Non-Coding / Minus strand
1049	1401	1	0.000656168	13.1	Non-Coding / Minus strand
1050	1402	3	0.001968504	11.1	Non-Coding / Minus strand
1051	1405	1	0.000656168	11.2	Non-Coding / Minus strand
1052	1406	3	0.001968504	11.2	Non-Coding / Minus strand
1053	1408	3	0.001968504	8.6	Non-Coding / Minus strand
1054	1409	1	0.000656168	7.8	Non-Coding / Minus strand
1055	1411	3	0.001968504	10.1	Non-Coding / Minus strand
1056	1412	1	0.000656168	9.8	Non-Coding / Minus strand
1057	1413	1	0.000656168	8.6	Non-Coding / Minus strand
1058	1414	1	0.000656168	7.8	Non-Coding / Minus strand
1059	1415	2	0.001312336	9.7	Non-Coding / Minus strand
1060	1416	1	0.000656168	10.1	Non-Coding / Minus strand
1061	1419	4	0.002624672	7.8	Non-Coding / Minus strand
1062	1421	2	0.001312336	7.8	Non-Coding / Minus strand
1063	1422	1	0.000656168	2.2	Non-Coding / Minus strand
1064	1424	1	0.000656168	5.8	Non-Coding / Minus strand
1065	1425	1	0.000656168	4.3	Non-Coding / Minus strand
1066	1427	3	0.001968504	2.2	Non-Coding / Minus strand
1067	1431	1	0.000656168	2.2	Non-Coding / Minus strand
1068	1432	3	0.001968504	2.2	Non-Coding / Minus strand
1069	1433	2	0.001312336	2.2	Non-Coding / Minus strand
1070	1434	1	0.000656168	2.2	Non-Coding / Minus strand
1071	1435	2	0.001312336	2.2	Non-Coding / Minus strand
1072	1436	3	0.001968504	2.2	Non-Coding / Minus strand
1073	1437	2	0.001312336	2.2	Non-Coding / Minus strand
1074	1438	1	0.000656168	2.2	Non-Coding / Minus strand
1075	1439	2	0.001312336	2.2	Non-Coding / Minus strand
1076	1440	2	0.001312336	2.2	Non-Coding / Minus strand
1077	1442	4	0.002624672	2.2	Non-Coding / Minus strand
1078	1443	1	0.000656168	2.2	Non-Coding / Minus strand
1079	1444	1	0.000656168	2.2	Non-Coding / Minus strand
1080	1445	4	0.002624672	2.2	Non-Coding / Minus strand
1081	1446	2	0.001312336	2.2	Non-Coding / Minus strand
1082	1447	1	0.000656168	2.2	Non-Coding / Minus strand
1083	1448	1	0.000656168	2.2	Non-Coding / Minus strand
1084	1449	2	0.001312336	2.2	Non-Coding / Minus strand
1085	1450	1	0.000656168	2.2	Non-Coding / Minus strand
1086	1451	1	0.000656168	2.2	Non-Coding / Minus strand
1087	1452	1	0.000656168	2.2	Non-Coding / Minus strand
1088	1453	1	0.000656168	2.2	Non-Coding / Minus strand
1089	1454	2	0.001312336	2.2	Non-Coding / Minus strand
1090	1458	3	0.001968504	0	Non-Coding / Minus strand
1091	1459	3	0.001968504	0	Non-Coding / Minus strand
1092	1460	1	0.000656168	0	Non-Coding / Minus strand
1093	1461	2	0.001312336	0	Non-Coding / Minus strand
1094	1462	1	0.000656168	1	Non-Coding / Minus strand
1095	1463	4	0.002624672	5.5	Non-Coding / Minus strand
1096	1464	2	0.001312336	5.3	Non-Coding / Minus strand
1097	1467	1	0.000656168	5.3	Non-Coding / Minus strand
1098	1468	1	0.000656168	5.5	Non-Coding / Minus strand
1099	1469	3	0.001968504	5.3	Non-Coding / Minus strand
1100	1471	1	0.000656168	5.3	Non-Coding / Minus strand
1101	1472	2	0.001312336	5.3	Non-Coding / Minus strand
1102	1473	2	0.001312336	5.5	Non-Coding / Minus strand
1103	1474	2	0.001312336	5.3	Non-Coding / Minus strand
1104	1476	1	0.000656168	5.3	Non-Coding / Minus strand
1105	1477	1	0.000656168	5.6	Non-Coding / Minus strand
1106	1479	2	0.001312336	5.3	Non-Coding / Minus strand
1107	1480	2	0.001312336	5.3	Non-Coding / Minus strand
1108	1481	3	0.001968504	5.3	Non-Coding / Minus strand
1109	1482	2	0.001312336	5.6	Non-Coding / Minus strand
1110	1483	1	0.000656168	5.5	Non-Coding / Minus strand
1111	1484	2	0.001312336	5.3	Non-Coding / Minus strand
1112	1486	2	0.001312336	5.3	Non-Coding / Minus strand
1113	1488	3	0.001968504	5.5	Non-Coding / Minus strand
1114	1489	2	0.001312336	5.9	Non-Coding / Minus strand
1115	1490	1	0.000656168	5.9	Non-Coding / Minus strand
1116	1491	1	0.000656168	5.9	Non-Coding / Minus strand
1117	1492	2	0.001312336	5.9	Non-Coding / Minus strand
1118	1493	1	0.000656168	6.9	Non-Coding / Minus strand
1119	1494	5	0.00328084	7.7	Non-Coding / Minus strand
1120	1495	2	0.001312336	8	Non-Coding / Minus strand
1121	1496	1	0.000656168	8.1	Non-Coding / Minus strand
1122	1497	1	0.000656168	7.6	Non-Coding / Minus strand
1123	1498	3	0.001968504	6.9	Non-Coding / Minus strand
1124	1499	1	0.000656168	7.7	Non-Coding / Minus strand
1125	1501	1	0.000656168	8.1	Non-Coding / Minus strand
1126	1502	2	0.001312336	7.6	Non-Coding / Minus strand
1127	1504	2	0.001312336	7.7	Non-Coding / Minus strand
1128	1507	1	0.000656168	7.6	Non-Coding / Minus strand
1129	1509	2	0.001312336	11.3	Non-Coding / Minus strand
1130	1510	3	0.001968504	11.3	Non-Coding / Minus strand
1131	1512	2	0.001312336	10	Non-Coding / Minus strand
1132	1513	1	0.000656168	11.5	Non-Coding / Minus strand
1133	1514	1	0.000656168	11.3	Non-Coding / Minus strand
1134	1516	2	0.001312336	11.3	Non-Coding / Minus strand
1135	1517	3	0.001968504	10	Non-Coding / Minus strand
1136	1518	1	0.000656168	11.5	Non-Coding / Minus strand
1137	1521	2	0.001312336	11.3	Non-Coding / Minus strand
1138	1524	3	0.001968504	11.3	Non-Coding / Minus strand
1139	1527	2	0.001312336	10	Non-Coding / Minus strand
1140	1528	4	0.002624672	11.5	Non-Coding / Minus strand
1141	1529	1	0.000656168	11.3	Non-Coding / Minus strand
1142	1530	3	0.001968504	11.3	Non-Coding / Minus strand
1143	1531	3	0.001968504	11.3	Non-Coding / Minus strand
1144	1532	3	0.001968504	10	Non-Coding / Minus strand
1145	1533	3	0.001968504	11.5	Non-Coding / Minus strand
1146	1534	2	0.001312336	11.3	Non-Coding / Minus strand
1147	1535	2	0.001312336	11.3	Non-Coding / Minus strand
1148	1536	1	0.000656168	11.3	Non-Coding / Minus strand
1149	1537	2	0.001312336	10	Non-Coding / Minus strand
1150	1538	2	0.001312336	11.5	Non-Coding / Minus strand
1151	1539	2	0.001312336	11.3	Non-Coding / Minus strand
1152	1541	2	0.001312336	11.3	Non-Coding / Minus strand
1153	1542	2	0.001312336	10	Non-Coding / Minus strand
1154	1543	2	0.001312336	11.5	Non-Coding / Minus strand
1155	1545	2	0.001312336	11.3	Non-Coding / Minus strand
1156	1547	1	0.000656168	10	Non-Coding / Minus strand
1157	1549	3	0.001968504	11.3	Non-Coding / Minus strand
1158	1550	2	0.001312336	11.3	Non-Coding / Minus strand
1159	1551	1	0.000656168	11.3	Non-Coding / Minus strand
1160	1552	1	0.000656168	10	Non-Coding / Minus strand
1161	1554	3	0.001968504	8.2	Non-Coding / Minus strand
1162	1557	4	0.002624672	7.3	Non-Coding / Minus strand
1163	1558	1	0.000656168	8.2	Non-Coding / Minus strand
1164	1559	1	0.000656168	8.2	Non-Coding / Minus strand
1165	1560	2	0.001312336	8.2	Non-Coding / Minus strand
1166	1561	3	0.001968504	8.2	Non-Coding / Minus strand
1167	1562	2	0.001312336	8.2	Non-Coding / Minus strand
1168	1563	3	0.001968504	8.2	Non-Coding / Minus strand
1169	1564	2	0.001312336	8.2	Non-Coding / Minus strand
1170	1565	2	0.001312336	8.2	Non-Coding / Minus strand
1171	1566	3	0.001968504	8.2	Non-Coding / Minus strand
1172	1567	2	0.001312336	8.2	Non-Coding / Minus strand
1173	1569	4	0.002624672	8.2	Non-Coding / Minus strand
1174	1570	1	0.000656168	8.2	Non-Coding / Minus strand
1175	1571	4	0.002624672	8.2	Non-Coding / Minus strand
1176	1572	3	0.001968504	8.2	Non-Coding / Minus strand
1177	1573	2	0.001312336	8.2	Non-Coding / Minus strand
1178	1574	2	0.001312336	8.2	Non-Coding / Minus strand
1179	1575	2	0.001312336	8.2	Non-Coding / Minus strand
1180	1576	3	0.001968504	8.2	Non-Coding / Minus strand
1181	1577	4	0.002624672	8.2	Non-Coding / Minus strand
1182	1578	2	0.001312336	8.2	Non-Coding / Minus strand
1183	1580	3	0.001968504	8.2	Non-Coding / Minus strand
1184	1581	1	0.000656168	8.2	Non-Coding / Minus strand
1185	1582	4	0.002624672	8.2	Non-Coding / Minus strand
1186	1583	3	0.001968504	8.2	Non-Coding / Minus strand
1187	1585	4	0.002624672	8.2	Non-Coding / Minus strand
1188	1586	3	0.001968504	8.2	Non-Coding / Minus strand
1189	1587	1	0.000656168	8.2	Non-Coding / Minus strand
1190	1588	2	0.001312336	8.2	Non-Coding / Minus strand
1191	1589	2	0.001312336	8.2	Non-Coding / Minus strand
1192	1590	2	0.001312336	8.2	Non-Coding / Minus strand
1193	1591	2	0.001312336	8.2	Non-Coding / Minus strand
1194	1592	1	0.000656168	8.4	Non-Coding / Minus strand
1195	1593	2	0.001312336	9.1	Non-Coding / Minus strand
1196	1594	1	0.000656168	10	Non-Coding / Minus strand
1197	1596	3	0.001968504	14.2	Non-Coding / Minus strand
1198	1598	1	0.000656168	14.3	Non-Coding / Minus strand
1199	1599	1	0.000656168	14.3	Non-Coding / Minus strand
1200	1600	1	0.000656168	14.3	Non-Coding / Minus strand
1201	1603	3	0.001968504	14.3	Non-Coding / Minus strand
1202	1604	2	0.001312336	14.3	Non-Coding / Minus strand
1203	1605	1	0.000656168	14.3	Non-Coding / Minus strand
1204	1607	3	0.001968504	14.3	Non-Coding / Minus strand
1205	1608	4	0.002624672	14.3	Non-Coding / Minus strand
1206	1609	1	0.000656168	14.3	Non-Coding / Minus strand
1207	1610	2	0.001312336	14.3	Non-Coding / Minus strand
1208	1611	1	0.000656168	14.3	Non-Coding / Minus strand
1209	1612	5	0.00328084	14.3	Non-Coding / Minus strand
1210	1613	2	0.001312336	14.3	Non-Coding / Minus strand
1211	1614	2	0.001312336	14.3	Non-Coding / Minus strand
1212	1615	1	0.000656168	14.3	Non-Coding / Minus strand
1213	1616	1	0.000656168	14.3	Non-Coding / Minus strand
1214	1617	2	0.001312336	14.3	Non-Coding / Minus strand
1215	1618	3	0.001968504	14.3	Non-Coding / Minus strand
1216	1620	2	0.001312336	14.3	Non-Coding / Minus strand
1217	1622	2	0.001312336	14.3	Non-Coding / Minus strand
1218	1623	2	0.001312336	14.3	Non-Coding / Minus strand
1219	1624	1	0.000656168	14.3	Non-Coding / Minus strand
1220	1626	1	0.000656168	14.3	Non-Coding / Minus strand
1221	1627	4	0.002624672	14.3	Non-Coding / Minus strand
1222	1628	1	0.000656168	14.3	Non-Coding / Minus strand
1223	1630	1	0.000656168	14.3	Non-Coding / Minus strand
1224	1631	3	0.001968504	14.3	Non-Coding / Minus strand
1225	1632	3	0.001968504	14.3	Non-Coding / Minus strand
1226	1633	1	0.000656168	14.3	Non-Coding / Minus strand
1227	1634	1	0.000656168	14.3	Non-Coding / Minus strand
1228	1635	1	0.000656168	14.3	Non-Coding / Minus strand
1229	1636	0.5	0.000328084	14.3	Non-Coding / Minus strand
1230	1637	1	0.000656168	14.3	Non-Coding / Minus strand
1231	1638	2	0.001312336	14.3	Non-Coding / Minus strand
1232	1639	2	0.001312336	14.3	Non-Coding / Minus strand
1233	1640	2	0.001312336	14.3	Non-Coding / Minus strand
1234	1641	2	0.001312336	14.3	Non-Coding / Minus strand
1235	1642	1.5	0.000984252	13.8	Non-Coding / Minus strand
1236	1643	0.5	0.000328084	12.3	Non-Coding / Minus strand
1237	1645	3.5	0.002296588	9.8	Non-Coding / Minus strand
1238	1646	1	0.000656168	10.6	Non-Coding / Minus strand
1239	1647	1	0.000656168	9.8	Non-Coding / Minus strand
1240	1649	1	0.000656168	9.8	Non-Coding / Minus strand
1241	1650	2	0.001312336	9.8	Non-Coding / Minus strand
1242	1651	1	0.000656168	10.6	Non-Coding / Minus strand
1243	1653	1	0.000656168	9.8	Non-Coding / Minus strand
1244	1654	0.5	0.000328084	9.8	Non-Coding / Minus strand
1245	1655	1	0.000656168	9.8	Non-Coding / Minus strand
1246	1656	1.5	0.000984252	10.6	Non-Coding / Minus strand
1247	1657	1	0.000656168	9.8	Non-Coding / Minus strand
1248	1658	1	0.000656168	9.8	Non-Coding / Minus strand
1249	1659	2	0.001312336	9.8	Non-Coding / Minus strand
1250	1660	1	0.000656168	9.8	Non-Coding / Minus strand
1251	1663	1	0.000656168	9.3	Non-Coding / Minus strand
1252	1664	2	0.001312336	9.3	Non-Coding / Minus strand
1253	1666	1	0.000656168	9.3	Non-Coding / Minus strand
1254	1667	2	0.001312336	9.3	Non-Coding / Minus strand
1255	1668	4	0.002624672	9.3	Non-Coding / Minus strand
1256	1669	3	0.001968504	9.3	Non-Coding / Minus strand
1257	1670	1	0.000656168	9.3	Non-Coding / Minus strand
1258	1671	2	0.001312336	9.3	Non-Coding / Minus strand
1259	1672	1	0.000656168	9.3	Non-Coding / Minus strand
1260	1674	1	0.000656168	9.3	Non-Coding / Minus strand
1261	1675	1	0.000656168	9.3	Non-Coding / Minus strand
1262	1676	2	0.001312336	9.3	Non-Coding / Minus strand
1263	1677	6	0.003937008	9.3	Non-Coding / Minus strand
1264	1678	4	0.002624672	9.3	Non-Coding / Minus strand
1265	1679	1	0.000656168	9.3	Non-Coding / Minus strand
1266	1681	1	0.000656168	9.3	Non-Coding / Minus strand
1267	1682	1	0.000656168	9.3	Non-Coding / Minus strand
1268	1683	1	0.000656168	9.3	Non-Coding / Minus strand
1269	1684	2	0.001312336	9.3	Non-Coding / Minus strand
1270	1685	1	0.000656168	9.3	Non-Coding / Minus strand
1271	1686	1	0.000656168	9.3	Non-Coding / Minus strand
1272	1687	1	0.000656168	9.3	Non-Coding / Minus strand
1273	1688	2	0.001312336	6.6	Non-Coding / Minus strand
1274	1689	2	0.001312336	6.6	Non-Coding / Minus strand
1275	1690	1	0.000656168	9.3	Non-Coding / Minus strand
1276	1691	2	0.001312336	6.6	Non-Coding / Minus strand
1277	1693	1	0.000656168	6.6	Non-Coding / Minus strand
1278	1694	2	0.001312336	6.6	Non-Coding / Minus strand
1279	1695	2	0.001312336	6.6	Non-Coding / Minus strand
1280	1696	2	0.001312336	6.6	Non-Coding / Minus strand
1281	1699	3	0.001968504	6.6	Non-Coding / Minus strand
1282	1700	2	0.001312336	6.6	Non-Coding / Minus strand
1283	1702	2	0.001312336	8.1	Non-Coding / Minus strand
1284	1704	1	0.000656168	6.6	Non-Coding / Minus strand
1285	1705	1	0.000656168	6.6	Non-Coding / Minus strand
1286	1707	2	0.001312336	6.6	Non-Coding / Minus strand
1287	1708	3	0.001968504	6.6	Non-Coding / Minus strand
1288	1709	2	0.001312336	6.6	Non-Coding / Minus strand
1289	1711	2	0.001312336	6.6	Non-Coding / Minus strand
1290	1712	3	0.001968504	6.6	Non-Coding / Minus strand
1291	1713	3	0.001968504	6.6	Non-Coding / Minus strand
1292	1714	2	0.001312336	6.6	Non-Coding / Minus strand
1293	1715	2	0.001312336	6.6	Non-Coding / Minus strand
1294	1716	1	0.000656168	6.6	Non-Coding / Minus strand
1295	1717	2	0.001312336	6.6	Non-Coding / Minus strand
1296	1718	2	0.001312336	6.6	Non-Coding / Minus strand
1297	1719	2	0.001312336	6.6	Non-Coding / Minus strand
1298	1721	4	0.002624672	6.6	Non-Coding / Minus strand
1299	1722	2	0.001312336	6.6	Non-Coding / Minus strand
1300	1723	4	0.002624672	6.6	Non-Coding / Minus strand
1301	1724	5	0.00328084	6.6	Non-Coding / Minus strand
1302	1726	2	0.001312336	6.6	Non-Coding / Minus strand
1303	1727	1	0.000656168	6.6	Non-Coding / Minus strand
1304	1728	2	0.001312336	6.6	Non-Coding / Minus strand
1305	1729	3	0.001968504	6.6	Non-Coding / Minus strand
1306	1731	2	0.001312336	6.6	Non-Coding / Minus strand
1307	1732	5	0.00328084	8.4	Non-Coding / Minus strand
1308	1733	2	0.001312336	8.4	Non-Coding / Minus strand
1309	1734	2	0.001312336	8.4	Non-Coding / Minus strand
1310	1735	1	0.000656168	8.4	Non-Coding / Minus strand
1311	1736	3	0.001968504	8.4	Non-Coding / Minus strand
1312	1737	1	0.000656168	8.4	Non-Coding / Minus strand
1313	1738	2	0.001312336	8.4	Non-Coding / Minus strand
1314	1739	5	0.00328084	8.4	Non-Coding / Minus strand
1315	1740	2	0.001312336	8.4	Non-Coding / Minus strand
1316	1741	1	0.000656168	8.4	Non-Coding / Minus strand
1317	1742	3	0.001968504	8.4	Non-Coding / Minus strand
1318	1744	3	0.001968504	8.4	Non-Coding / Minus strand
1319	1747	2	0.001312336	8.4	Non-Coding / Minus strand
1320	1748	3	0.001968504	8.4	Non-Coding / Minus strand
1321	1749	2	0.001312336	8.4	Non-Coding / Minus strand
1322	1750	1	0.000656168	8.4	Non-Coding / Minus strand
1323	1751	2	0.001312336	8.4	Non-Coding / Minus strand
1324	1752	3	0.001968504	8.4	Non-Coding / Minus strand
1325	1754	3	0.001968504	8.4	Non-Coding / Minus strand
1326	1755	2	0.001312336	8.4	Non-Coding / Minus strand
1327	1756	2	0.001312336	8.4	Non-Coding / Minus strand
1328	1757	1	0.000656168	8.4	Non-Coding / Minus strand
1329	1758	3	0.001968504	8.4	Non-Coding / Minus strand
1330	1759	1	0.000656168	8.4	Non-Coding / Minus strand
1331	1761	1	0.000656168	8.4	Non-Coding / Minus strand
1332	1762	3	0.001968504	8.4	Non-Coding / Minus strand
1333	1763	2	0.001312336	8.4	Non-Coding / Minus strand
1334	1764	4	0.002624672	8.4	Non-Coding / Minus strand
1335	1765	3	0.001968504	8.4	Non-Coding / Minus strand
1336	1766	2	0.001312336	8.4	Non-Coding / Minus strand
1337	1767	3	0.001968504	8.4	Non-Coding / Minus strand
1338	1768	4	0.002624672	8.4	Non-Coding / Minus strand
1339	1769	1	0.000656168	8.4	Non-Coding / Minus strand
1340	1770	4	0.002624672	8.4	Non-Coding / Minus strand
1341	1771	1	0.000656168	8.4	Non-Coding / Minus strand
1342	1772	1	0.000656168	8.4	Non-Coding / Minus strand
1343	1773	2	0.001312336	8.4	Non-Coding / Minus strand
1344	1774	2	0.001312336	8.4	Non-Coding / Minus strand
1345	1775	2	0.001312336	8.4	Non-Coding / Minus strand
1346	1776	6	0.003937008	8.4	Non-Coding / Minus strand
1347	1777	3	0.001968504	8.4	Non-Coding / Minus strand
1348	1779	2	0.001312336	8.4	Non-Coding / Minus strand
1349	1781	4	0.002624672	8.4	Non-Coding / Minus strand
1350	1783	4	0.002624672	8.4	Non-Coding / Minus strand
1351	1784	2	0.001312336	8.4	Non-Coding / Minus strand
1352	1785	3.5	0.002296588	8.4	Non-Coding / Minus strand
1353	1786	1	0.000656168	13.9	Non-Coding / Minus strand
1354	1787	2.5	0.00164042	17.1	Non-Coding / Minus strand
1355	1788	3	0.001968504	17.4	Non-Coding / Minus strand
1356	1790	1	0.000656168	17.4	Non-Coding / Minus strand
1357	1791	1	0.000656168	17.4	Non-Coding / Minus strand
1358	1792	2	0.001312336	17.4	Non-Coding / Minus strand
1359	1793	1	0.000656168	17.4	Non-Coding / Minus strand
1360	1794	1	0.000656168	17.4	Non-Coding / Minus strand
1361	1795	1	0.000656168	17.4	Non-Coding / Minus strand
1362	1797	1	0.000656168	17.4	Non-Coding / Minus strand
1363	1799	2	0.001312336	17.4	Non-Coding / Minus strand
1364	1801	2	0.001312336	17.4	Non-Coding / Minus strand
1365	1802	1	0.000656168	17.4	Non-Coding / Minus strand
1366	1804	2	0.001312336	17.4	Non-Coding / Minus strand
1367	1805	4	0.002624672	17.4	Non-Coding / Minus strand
1368	1806	1	0.000656168	17.4	Non-Coding / Minus strand
1369	1807	1	0.000656168	17.4	Non-Coding / Minus strand
1370	1808	3	0.001968504	17.4	Non-Coding / Minus strand
1371	1809	1.5	0.000984252	17.4	Non-Coding / Minus strand
1372	1810	1	0.000656168	17.4	Non-Coding / Minus strand
1373	1811	1	0.000656168	17.4	Non-Coding / Minus strand
1374	1812	2	0.001312336	17.4	Non-Coding / Minus strand
1375	1813	2	0.001312336	17.4	Non-Coding / Minus strand
1376	1815	2.5	0.00164042	17.4	Non-Coding / Minus strand
1377	1816	2	0.001312336	17.4	Non-Coding / Minus strand
1378	1817	1	0.000656168	17.4	Non-Coding / Minus strand
1379	1818	2	0.001312336	17.4	Non-Coding / Minus strand
1380	1820	1	0.000656168	17.4	Non-Coding / Minus strand
1381	1822	2	0.001312336	17.4	Non-Coding / Minus strand
1382	1823	2	0.001312336	17.4	Non-Coding / Minus strand
1383	1825	1	0.000656168	17.4	Non-Coding / Minus strand
1384	1826	2	0.001312336	17.4	Non-Coding / Minus strand
1385	1827	2	0.001312336	17.4	Non-Coding / Minus strand
1386	1828	1	0.000656168	17.4	Non-Coding / Minus strand
1387	1829	1	0.000656168	17.4	Non-Coding / Minus strand
1388	1830	2	0.001312336	17.4	Non-Coding / Minus strand
1389	1831	18	0.011811024	17.4	Non-Coding / Minus strand
