# Supplementary material for: Structural analysis of recombinant AAV vector genomes at single-molecule resolution
Source: PLoS One. 2026 Jul 30;21(7):e0339201. doi: 10.1371/journal.pone.0339201 (PMC13422874; doi:10.1371/journal.pone.0339201)
Supplement: S5 Table — (CSV) [file pone.0339201.s008.csv]

	Breakpoint	Count	Proportion	MFE	Category
1	1	2	0.007462687	9.5	Coding / Plus strand
2	17	1	0.003731343	10.5	Coding / Plus strand
3	26	1	0.003731343	9.5	Coding / Plus strand
4	47	1	0.003731343	10.5	Coding / Plus strand
5	61	1	0.003731343	8.7	Coding / Plus strand
6	72	1	0.003731343	5	Coding / Plus strand
7	124	1	0.003731343	8.4	Coding / Plus strand
8	133	1	0.003731343	8.4	Coding / Plus strand
9	166	1	0.003731343	8.1	Coding / Plus strand
10	179	1	0.003731343	6.6	Coding / Plus strand
11	181	1	0.003731343	9.3	Coding / Plus strand
12	201	1	0.003731343	9.3	Coding / Plus strand
13	215	1	0.003731343	9.8	Coding / Plus strand
14	219	1	0.003731343	9.8	Coding / Plus strand
15	224	1	0.003731343	9.8	Coding / Plus strand
16	231	1	0.003731343	14.3	Coding / Plus strand
17	246	1	0.003731343	14.3	Coding / Plus strand
18	262	1	0.003731343	14.3	Coding / Plus strand
19	267	1	0.003731343	14.3	Coding / Plus strand
20	274	1	0.003731343	10	Coding / Plus strand
21	302	1	0.003731343	8.2	Coding / Plus strand
22	304	1	0.003731343	8.2	Coding / Plus strand
23	307	1	0.003731343	8.2	Coding / Plus strand
24	312	1	0.003731343	7.3	Coding / Plus strand
25	321	1	0.003731343	10	Coding / Plus strand
26	332	1	0.003731343	11.3	Coding / Plus strand
27	339	1	0.003731343	11.3	Coding / Plus strand
28	349	1	0.003731343	11.3	Coding / Plus strand
29	354	1	0.003731343	11.3	Coding / Plus strand
30	357	1	0.003731343	11.3	Coding / Plus strand
31	376	1	0.003731343	5.9	Coding / Plus strand
32	377	1	0.003731343	5.9	Coding / Plus strand
33	385	1	0.003731343	5.5	Coding / Plus strand
34	386	1	0.003731343	5.6	Coding / Plus strand
35	403	1	0.003731343	5.3	Coding / Plus strand
36	404	1	0.003731343	5.3	Coding / Plus strand
37	446	1	0.003731343	2.2	Coding / Plus strand
38	455	1	0.003731343	8.6	Coding / Plus strand
39	474	1	0.003731343	14.4	Coding / Plus strand
40	475	1	0.003731343	14.4	Coding / Plus strand
41	479	1	0.003731343	15.1	Coding / Plus strand
42	495	1	0.003731343	14.4	Coding / Plus strand
43	507	0.5	0.001865672	15.3	Coding / Plus strand
44	508	0.5	0.001865672	17	Coding / Plus strand
45	528	2	0.007462687	16.2	Coding / Plus strand
46	570	1	0.003731343	14.8	Coding / Plus strand
47	573	1	0.003731343	13.6	Coding / Plus strand
48	592	1	0.003731343	13.6	Coding / Plus strand
49	594	1	0.003731343	14.5	Coding / Plus strand
50	599	1	0.003731343	13.6	Coding / Plus strand
51	605	2	0.007462687	13.6	Coding / Plus strand
52	608	1	0.003731343	13.6	Coding / Plus strand
53	614	1	0.003731343	13.9	Coding / Plus strand
54	624	2	0.007462687	19.4	Coding / Plus strand
55	639	1	0.003731343	19.4	Coding / Plus strand
56	641	1	0.003731343	15.6	Coding / Plus strand
57	648	1	0.003731343	19.5	Coding / Plus strand
58	650	2	0.007462687	15.1	Coding / Plus strand
59	651	1	0.003731343	15.6	Coding / Plus strand
60	655	1	0.003731343	15.1	Coding / Plus strand
61	656	1	0.003731343	15.6	Coding / Plus strand
62	658	1	0.003731343	19.5	Coding / Plus strand
63	659	1	0.003731343	19.4	Coding / Plus strand
64	660	1	0.003731343	11.8	Coding / Plus strand
65	663	1	0.003731343	19.5	Coding / Plus strand
66	674	1	0.003731343	11.9	Coding / Plus strand
67	677	1	0.003731343	6.6	Coding / Plus strand
68	678	1	0.003731343	9	Coding / Plus strand
69	686	1	0.003731343	8	Coding / Plus strand
70	687	2	0.007462687	7.3	Coding / Plus strand
71	690	1	0.003731343	9	Coding / Plus strand
72	691	1	0.003731343	8	Coding / Plus strand
73	700	1	0.003731343	9	Coding / Plus strand
74	705	2	0.007462687	9	Coding / Plus strand
75	714	2	0.007462687	9	Coding / Plus strand
76	716	1	0.003731343	7.3	Coding / Plus strand
77	717	1	0.003731343	7.3	Coding / Plus strand
78	732	1	0.003731343	1.9	Coding / Plus strand
79	734	1	0.003731343	2.6	Coding / Plus strand
80	735	1	0.003731343	0.9	Coding / Plus strand
81	741	1	0.003731343	10.7	Coding / Plus strand
82	743	1	0.003731343	13.1	Coding / Plus strand
83	753	1	0.003731343	13.1	Coding / Plus strand
84	756	1	0.003731343	10.7	Coding / Plus strand
85	764	3	0.01119403	11.7	Coding / Plus strand
86	765	1	0.003731343	8.6	Coding / Plus strand
87	774	1	0.003731343	11.7	Coding / Plus strand
88	783	1	0.003731343	13.1	Coding / Plus strand
89	786	2	0.007462687	11.3	Coding / Plus strand
90	788	1	0.003731343	8.6	Coding / Plus strand
91	794	1	0.003731343	10.7	Coding / Plus strand
92	807	1	0.003731343	11.3	Coding / Plus strand
93	813	1	0.003731343	8.6	Coding / Plus strand
94	814	1	0.003731343	12.2	Coding / Plus strand
95	818	1	0.003731343	13	Coding / Plus strand
96	819	1	0.003731343	13	Coding / Plus strand
97	837	1	0.003731343	16.9	Coding / Plus strand
98	839	1	0.003731343	16.9	Coding / Plus strand
99	845	1	0.003731343	16.9	Coding / Plus strand
100	859	1	0.003731343	16.9	Coding / Plus strand
101	864	1	0.003731343	16.9	Coding / Plus strand
102	869	1	0.003731343	16.9	Coding / Plus strand
103	873	1	0.003731343	16.7	Coding / Plus strand
104	875	1	0.003731343	14.7	Coding / Plus strand
105	878	1	0.003731343	15	Coding / Plus strand
106	893	1	0.003731343	20.2	Coding / Plus strand
107	915	1	0.003731343	20.2	Coding / Plus strand
108	919	1	0.003731343	20.2	Coding / Plus strand
109	922	1	0.003731343	20.2	Coding / Plus strand
110	932	1	0.003731343	20.2	Coding / Plus strand
111	947	1	0.003731343	13.3	Coding / Plus strand
112	948	1	0.003731343	13.3	Coding / Plus strand
113	956	1	0.003731343	13	Coding / Plus strand
114	961	1	0.003731343	13	Coding / Plus strand
115	963	1	0.003731343	14.4	Coding / Plus strand
116	968	1	0.003731343	15	Coding / Plus strand
117	983	1	0.003731343	15	Coding / Plus strand
118	984	1	0.003731343	15	Coding / Plus strand
119	990	1	0.003731343	15	Coding / Plus strand
120	997	1	0.003731343	14.2	Coding / Plus strand
121	999	1	0.003731343	15	Coding / Plus strand
122	1004	1	0.003731343	15	Coding / Plus strand
123	1018	2	0.007462687	10	Coding / Plus strand
124	1019	1	0.003731343	8.7	Coding / Plus strand
125	1060	1	0.003731343	8.7	Coding / Plus strand
126	1067	1	0.003731343	7.7	Coding / Plus strand
127	1070	1	0.003731343	7.7	Coding / Plus strand
128	1075	1	0.003731343	7.7	Coding / Plus strand
129	1079	1	0.003731343	9.3	Coding / Plus strand
130	1094	0.5	0.001865672	9.3	Coding / Plus strand
131	1098	0.5	0.001865672	9	Coding / Plus strand
132	1103	1	0.003731343	9	Coding / Plus strand
133	1106	1	0.003731343	7.7	Coding / Plus strand
134	1108	1	0.003731343	9	Coding / Plus strand
135	1117	1	0.003731343	7.5	Coding / Plus strand
136	1118	1	0.003731343	9	Coding / Plus strand
137	1120	1	0.003731343	8.9	Coding / Plus strand
138	1122	1	0.003731343	7.5	Coding / Plus strand
139	1123	1	0.003731343	7.5	Coding / Plus strand
140	1135	1	0.003731343	7.5	Coding / Plus strand
141	1142	2	0.007462687	7.5	Coding / Plus strand
142	1144	1	0.003731343	9.3	Coding / Plus strand
143	1155	1	0.003731343	9.3	Coding / Plus strand
144	1156	1	0.003731343	9.3	Coding / Plus strand
145	1173	1	0.003731343	10.7	Coding / Plus strand
146	1180	1	0.003731343	9.3	Coding / Plus strand
147	1181	1	0.003731343	9.3	Coding / Plus strand
148	1187	1	0.003731343	9.3	Coding / Plus strand
149	1190	1	0.003731343	9.3	Coding / Plus strand
150	1196	2	0.007462687	13	Coding / Plus strand
151	1198	1	0.003731343	14.1	Coding / Plus strand
152	1214	1	0.003731343	14.1	Coding / Plus strand
153	1224	1	0.003731343	14.1	Coding / Plus strand
154	1229	1	0.003731343	14.1	Coding / Plus strand
155	1236	1	0.003731343	14.3	Coding / Plus strand
156	1237	1	0.003731343	14.3	Coding / Plus strand
157	1242	1	0.003731343	14.3	Coding / Plus strand
158	1253	1	0.003731343	14.3	Coding / Plus strand
159	1254	1	0.003731343	13.9	Coding / Plus strand
160	1257	1	0.003731343	10.9	Coding / Plus strand
161	1263	1	0.003731343	11.5	Coding / Plus strand
162	1268	1	0.003731343	8.1	Coding / Plus strand
163	1276	1	0.003731343	5.4	Coding / Plus strand
164	1277	1	0.003731343	9.1	Coding / Plus strand
165	1280	1	0.003731343	7	Coding / Plus strand
166	1284	1.5	0.005597015	8.1	Coding / Plus strand
167	1288	0.5	0.001865672	8.6	Coding / Plus strand
168	1290	1	0.003731343	7	Coding / Plus strand
169	1296	1	0.003731343	7	Coding / Plus strand
170	1297	1	0.003731343	9.1	Coding / Plus strand
171	1301	1	0.003731343	7	Coding / Plus strand
172	1303	1	0.003731343	8.6	Coding / Plus strand
173	1305	1	0.003731343	7	Coding / Plus strand
174	1311	1	0.003731343	7	Coding / Plus strand
175	1323	1	0.003731343	8.6	Coding / Plus strand
176	1326	1	0.003731343	7	Coding / Plus strand
177	1328	1	0.003731343	8.6	Coding / Plus strand
178	1334	1	0.003731343	7	Coding / Plus strand
179	1344	1	0.003731343	5.7	Coding / Plus strand
180	1346	1	0.003731343	5.1	Coding / Plus strand
181	1347	1	0.003731343	4.8	Coding / Plus strand
182	1348	1	0.003731343	4.8	Coding / Plus strand
183	1353	1	0.003731343	4.8	Coding / Plus strand
184	1358	1	0.003731343	4.8	Coding / Plus strand
185	1359	1	0.003731343	5.7	Coding / Plus strand
186	1374	1	0.003731343	11.3	Coding / Plus strand
187	1385	1	0.003731343	13.5	Coding / Plus strand
188	1428	1	0.003731343	13.5	Coding / Plus strand
189	1451	1	0.003731343	9.7	Coding / Plus strand
190	1463	1	0.003731343	5.1	Coding / Plus strand
191	1470	1	0.003731343	10	Coding / Plus strand
192	1473	1	0.003731343	5.1	Coding / Plus strand
193	1475	1	0.003731343	10	Coding / Plus strand
194	1477	1	0.003731343	6.4	Coding / Plus strand
195	1506	1	0.003731343	7.5	Coding / Plus strand
196	1525	1	0.003731343	13.1	Coding / Plus strand
197	1527	1	0.003731343	13.1	Coding / Plus strand
198	1553	1	0.003731343	15.8	Coding / Plus strand
199	1555	1	0.003731343	14.9	Coding / Plus strand
200	1576	1	0.003731343	15.7	Coding / Plus strand
201	1581	1	0.003731343	15.7	Coding / Plus strand
202	1590	2	0.007462687	13.8	Coding / Plus strand
203	1591	1	0.003731343	13.6	Coding / Plus strand
204	1606	1	0.003731343	9.7	Coding / Plus strand
205	1632	1	0.003731343	8.1	Coding / Plus strand
206	1634	1	0.003731343	9.4	Coding / Plus strand
207	1639	1	0.003731343	9.4	Coding / Plus strand
208	1669	1	0.003731343	4.8	Coding / Plus strand
209	1670	2	0.007462687	6.1	Coding / Plus strand
210	1681	1	0.003731343	14.4	Coding / Plus strand
211	1687	1	0.003731343	14.4	Coding / Plus strand
212	1688	1	0.003731343	14.4	Coding / Plus strand
213	1689	1	0.003731343	14.4	Coding / Plus strand
214	1693	1	0.003731343	14.4	Coding / Plus strand
215	1711	1	0.003731343	14.4	Coding / Plus strand
216	1759	1	0.003731343	12.2	Coding / Plus strand
217	1760	1	0.003731343	12.2	Coding / Plus strand
218	1765	1	0.003731343	12.2	Coding / Plus strand
219	1770	1	0.003731343	13.5	Coding / Plus strand
220	1774	2	0.007462687	13.5	Coding / Plus strand
221	1797	1	0.003731343	13.5	Coding / Plus strand
222	1798	2	0.007462687	13.5	Coding / Plus strand
223	1802	1	0.003731343	13.5	Coding / Plus strand
224	1806	1	0.003731343	13.5	Coding / Plus strand
225	1809	1	0.003731343	13.5	Coding / Plus strand
226	1810	1	0.003731343	13.8	Coding / Plus strand
227	1816	1	0.003731343	11.2	Coding / Plus strand
228	1817	2	0.007462687	11.2	Coding / Plus strand
229	1823	2	0.007462687	11.3	Coding / Plus strand
230	1828	2	0.007462687	11.3	Coding / Plus strand
231	1831	1	0.003731343	11.2	Coding / Plus strand
232	1832	1	0.003731343	11.2	Coding / Plus strand
233	1833	1	0.003731343	11.3	Coding / Plus strand
234	1834	1	0.003731343	11.2	Coding / Plus strand
235	1838	1	0.003731343	11.3	Coding / Plus strand
236	1840	1	0.003731343	11.2	Coding / Plus strand
237	1841	2	0.007462687	11.2	Coding / Plus strand
238	1842	1	0.003731343	11.2	Coding / Plus strand
239	1844	1	0.003731343	11.2	Coding / Plus strand
240	1845	1	0.003731343	11.2	Coding / Plus strand
241	1847	1	0.003731343	11.2	Coding / Plus strand
242	1848	1	0.003731343	11.3	Coding / Plus strand
243	1853	2	0.007462687	11.3	Coding / Plus strand
244	1856	4	0.014925373	11.2	Coding / Plus strand
245	14	1	0.004166667	8.9	Non-Coding / Minus strand
246	17	1	0.004166667	11.2	Non-Coding / Minus strand
247	20	1	0.004166667	11.3	Non-Coding / Minus strand
248	22	1	0.004166667	11.2	Non-Coding / Minus strand
249	27	1	0.004166667	11.2	Non-Coding / Minus strand
250	29	1	0.004166667	11.2	Non-Coding / Minus strand
251	30	1	0.004166667	11.3	Non-Coding / Minus strand
252	32	3	0.0125	11.2	Non-Coding / Minus strand
253	34	2	0.008333333	11.2	Non-Coding / Minus strand
254	35	2	0.008333333	11.3	Non-Coding / Minus strand
255	37	1	0.004166667	11.2	Non-Coding / Minus strand
256	38	2	0.008333333	11.2	Non-Coding / Minus strand
257	42	4	0.016666667	11.2	Non-Coding / Minus strand
258	44	1	0.004166667	11.2	Non-Coding / Minus strand
259	45	1	0.004166667	11.3	Non-Coding / Minus strand
260	47	1	0.004166667	11.2	Non-Coding / Minus strand
261	48	1	0.004166667	11.2	Non-Coding / Minus strand
262	49	1	0.004166667	11.2	Non-Coding / Minus strand
263	50	1	0.004166667	11.3	Non-Coding / Minus strand
264	51	2	0.008333333	11.2	Non-Coding / Minus strand
265	52	2	0.008333333	11.2	Non-Coding / Minus strand
266	53	1	0.004166667	11.2	Non-Coding / Minus strand
267	55	1	0.004166667	11.3	Non-Coding / Minus strand
268	63	2	0.008333333	13.8	Non-Coding / Minus strand
269	64	1	0.004166667	13.5	Non-Coding / Minus strand
270	65	1	0.004166667	13.5	Non-Coding / Minus strand
271	67	1	0.004166667	13.5	Non-Coding / Minus strand
272	68	1	0.004166667	13.8	Non-Coding / Minus strand
273	70	1	0.004166667	13.5	Non-Coding / Minus strand
274	71	3	0.0125	13.5	Non-Coding / Minus strand
275	73	1	0.004166667	13.8	Non-Coding / Minus strand
276	74	1	0.004166667	13.5	Non-Coding / Minus strand
277	78	1	0.004166667	13.8	Non-Coding / Minus strand
278	81	1	0.004166667	13.5	Non-Coding / Minus strand
279	86	1	0.004166667	13.5	Non-Coding / Minus strand
280	88	2	0.008333333	13.8	Non-Coding / Minus strand
281	89	1	0.004166667	13.5	Non-Coding / Minus strand
282	91	1	0.004166667	13.5	Non-Coding / Minus strand
283	92	1	0.004166667	13.5	Non-Coding / Minus strand
284	95	1	0.004166667	13.5	Non-Coding / Minus strand
285	96	1	0.004166667	13.5	Non-Coding / Minus strand
286	100	1	0.004166667	13.5	Non-Coding / Minus strand
287	103	2	0.008333333	13.5	Non-Coding / Minus strand
288	113	1	0.004166667	12.2	Non-Coding / Minus strand
289	120	1	0.004166667	7.7	Non-Coding / Minus strand
290	121	1	0.004166667	6	Non-Coding / Minus strand
291	122	1	0.004166667	6	Non-Coding / Minus strand
292	126	1	0.004166667	6	Non-Coding / Minus strand
293	133	1	0.004166667	6	Non-Coding / Minus strand
294	134	1	0.004166667	6	Non-Coding / Minus strand
295	142	1	0.004166667	14.4	Non-Coding / Minus strand
296	149	1	0.004166667	14.4	Non-Coding / Minus strand
297	151	1	0.004166667	14.4	Non-Coding / Minus strand
298	158	1	0.004166667	14.4	Non-Coding / Minus strand
299	160	1	0.004166667	14.4	Non-Coding / Minus strand
300	162	1	0.004166667	14.4	Non-Coding / Minus strand
301	170	1	0.004166667	14.4	Non-Coding / Minus strand
302	171	1	0.004166667	14.4	Non-Coding / Minus strand
303	172	1	0.004166667	14.4	Non-Coding / Minus strand
304	173	1	0.004166667	14.4	Non-Coding / Minus strand
305	174	1	0.004166667	14.4	Non-Coding / Minus strand
306	176	1	0.004166667	14.4	Non-Coding / Minus strand
307	179	1	0.004166667	14.4	Non-Coding / Minus strand
308	180	2	0.008333333	14.4	Non-Coding / Minus strand
309	182	1	0.004166667	14.4	Non-Coding / Minus strand
310	184	1	0.004166667	14.4	Non-Coding / Minus strand
311	189	2	0.008333333	14.4	Non-Coding / Minus strand
312	193	1	0.004166667	14.4	Non-Coding / Minus strand
313	201	1	0.004166667	6.1	Non-Coding / Minus strand
314	202	1	0.004166667	6.1	Non-Coding / Minus strand
315	204	1	0.004166667	4.8	Non-Coding / Minus strand
316	205	2	0.008333333	4.1	Non-Coding / Minus strand
317	206	1	0.004166667	6.1	Non-Coding / Minus strand
318	211	1	0.004166667	6.1	Non-Coding / Minus strand
319	218	2	0.008333333	6.1	Non-Coding / Minus strand
320	220	1	0.004166667	4.1	Non-Coding / Minus strand
321	221	2	0.008333333	6.1	Non-Coding / Minus strand
322	225	1	0.004166667	4.1	Non-Coding / Minus strand
323	226	1	0.004166667	6.1	Non-Coding / Minus strand
324	227	1	0.004166667	8.3	Non-Coding / Minus strand
325	233	1	0.004166667	9.4	Non-Coding / Minus strand
326	240	1	0.004166667	9.4	Non-Coding / Minus strand
327	244	1	0.004166667	9.4	Non-Coding / Minus strand
328	251	1	0.004166667	8.1	Non-Coding / Minus strand
329	258	1	0.004166667	9.8	Non-Coding / Minus strand
330	267	2	0.008333333	9.7	Non-Coding / Minus strand
331	268	1	0.004166667	9.8	Non-Coding / Minus strand
332	274	1	0.004166667	9.4	Non-Coding / Minus strand
333	281	1	0.004166667	12.5	Non-Coding / Minus strand
334	284	1	0.004166667	13.8	Non-Coding / Minus strand
335	285	2	0.008333333	13.8	Non-Coding / Minus strand
336	286	1	0.004166667	13.8	Non-Coding / Minus strand
337	291	1	0.004166667	18.3	Non-Coding / Minus strand
338	297	1	0.004166667	15.7	Non-Coding / Minus strand
339	301	1	0.004166667	18.3	Non-Coding / Minus strand
340	311	1	0.004166667	18.3	Non-Coding / Minus strand
341	317	1	0.004166667	15.7	Non-Coding / Minus strand
342	324	1	0.004166667	15.5	Non-Coding / Minus strand
343	329	2	0.008333333	15.5	Non-Coding / Minus strand
344	335	3	0.0125	13.1	Non-Coding / Minus strand
345	338	1	0.004166667	13.1	Non-Coding / Minus strand
346	342	1	0.004166667	13.1	Non-Coding / Minus strand
347	354	1	0.004166667	12.6	Non-Coding / Minus strand
348	355	2	0.008333333	11.8	Non-Coding / Minus strand
349	366	1	0.004166667	9.4	Non-Coding / Minus strand
350	397	1	0.004166667	9.7	Non-Coding / Minus strand
351	412	2	0.008333333	9.7	Non-Coding / Minus strand
352	421	1	0.004166667	6.4	Non-Coding / Minus strand
353	428	1	0.004166667	10	Non-Coding / Minus strand
354	441	1	0.004166667	13.7	Non-Coding / Minus strand
355	456	1	0.004166667	13.7	Non-Coding / Minus strand
356	459	1	0.004166667	13.5	Non-Coding / Minus strand
357	461	1	0.004166667	13.7	Non-Coding / Minus strand
358	463	1	0.004166667	13.5	Non-Coding / Minus strand
359	464	2	0.008333333	13.5	Non-Coding / Minus strand
360	465	1	0.004166667	13.5	Non-Coding / Minus strand
361	466	1	0.004166667	13.7	Non-Coding / Minus strand
362	467	1	0.004166667	13.5	Non-Coding / Minus strand
363	470	1	0.004166667	13.5	Non-Coding / Minus strand
364	471	1	0.004166667	13.7	Non-Coding / Minus strand
365	479	1	0.004166667	13.5	Non-Coding / Minus strand
366	515	1	0.004166667	4.8	Non-Coding / Minus strand
367	529	1	0.004166667	5.7	Non-Coding / Minus strand
368	533	1	0.004166667	4.8	Non-Coding / Minus strand
369	538	1	0.004166667	7	Non-Coding / Minus strand
370	548	1	0.004166667	7	Non-Coding / Minus strand
371	553	1	0.004166667	7	Non-Coding / Minus strand
372	560	1	0.004166667	8.6	Non-Coding / Minus strand
373	563	1	0.004166667	7	Non-Coding / Minus strand
374	578	1	0.004166667	7	Non-Coding / Minus strand
375	585	1	0.004166667	8.6	Non-Coding / Minus strand
376	596	1	0.004166667	9.1	Non-Coding / Minus strand
377	606	1	0.004166667	8.1	Non-Coding / Minus strand
378	608	1	0.004166667	4.8	Non-Coding / Minus strand
379	622	1	0.004166667	14.3	Non-Coding / Minus strand
380	644	1	0.004166667	14.1	Non-Coding / Minus strand
381	658	1	0.004166667	14.1	Non-Coding / Minus strand
382	666	1	0.004166667	14.1	Non-Coding / Minus strand
383	667	1	0.004166667	14.1	Non-Coding / Minus strand
384	703	1	0.004166667	9.3	Non-Coding / Minus strand
385	734	1	0.004166667	7.5	Non-Coding / Minus strand
386	740	1	0.004166667	7.5	Non-Coding / Minus strand
387	865	1	0.004166667	15	Non-Coding / Minus strand
388	888	1	0.004166667	15	Non-Coding / Minus strand
389	889	1	0.004166667	15	Non-Coding / Minus strand
390	915	1	0.004166667	13.3	Non-Coding / Minus strand
391	962	1	0.004166667	20.2	Non-Coding / Minus strand
392	967	1	0.004166667	20.2	Non-Coding / Minus strand
393	983	1	0.004166667	20.2	Non-Coding / Minus strand
394	991	1	0.004166667	17.3	Non-Coding / Minus strand
395	1002	1	0.004166667	16.9	Non-Coding / Minus strand
396	1013	1	0.004166667	16.9	Non-Coding / Minus strand
397	1025	1	0.004166667	16.7	Non-Coding / Minus strand
398	1039	1	0.004166667	16.9	Non-Coding / Minus strand
399	1064	1	0.004166667	10.7	Non-Coding / Minus strand
400	1076	1	0.004166667	11.3	Non-Coding / Minus strand
401	1097	1	0.004166667	10.7	Non-Coding / Minus strand
402	1130	1	0.004166667	13.1	Non-Coding / Minus strand
403	1135	1	0.004166667	2.6	Non-Coding / Minus strand
404	1165	1	0.004166667	9	Non-Coding / Minus strand
405	1199	1	0.004166667	11.9	Non-Coding / Minus strand
406	1202	1	0.004166667	12.1	Non-Coding / Minus strand
407	1217	1	0.004166667	15.6	Non-Coding / Minus strand
408	1259	1	0.004166667	13.9	Non-Coding / Minus strand
409	1267	1	0.004166667	13.9	Non-Coding / Minus strand
410	1291	1	0.004166667	13.6	Non-Coding / Minus strand
411	1304	1	0.004166667	14.5	Non-Coding / Minus strand
412	1305	1	0.004166667	16.2	Non-Coding / Minus strand
413	1334	1	0.004166667	12	Non-Coding / Minus strand
414	1340	1	0.004166667	16.2	Non-Coding / Minus strand
415	1346	1	0.004166667	16.9	Non-Coding / Minus strand
416	1370	1	0.004166667	17	Non-Coding / Minus strand
417	1381	1	0.004166667	15.3	Non-Coding / Minus strand
418	1382	2	0.008333333	14.4	Non-Coding / Minus strand
419	1392	1	0.004166667	14.4	Non-Coding / Minus strand
420	1441	1	0.004166667	2.2	Non-Coding / Minus strand
421	1446	1	0.004166667	2.2	Non-Coding / Minus strand
422	1463	1	0.004166667	0	Non-Coding / Minus strand
423	1471	1	0.004166667	5.3	Non-Coding / Minus strand
424	1472	1	0.004166667	5.3	Non-Coding / Minus strand
425	1491	1	0.004166667	5.3	Non-Coding / Minus strand
426	1506	1	0.004166667	8.1	Non-Coding / Minus strand
427	1518	1	0.004166667	11.5	Non-Coding / Minus strand
428	1521	1	0.004166667	11.3	Non-Coding / Minus strand
429	1534	1	0.004166667	11.3	Non-Coding / Minus strand
430	1589	1	0.004166667	8.2	Non-Coding / Minus strand
431	1616	1	0.004166667	14.3	Non-Coding / Minus strand
432	1620	1	0.004166667	14.3	Non-Coding / Minus strand
433	1645	1	0.004166667	14.3	Non-Coding / Minus strand
434	1698	1	0.004166667	6.6	Non-Coding / Minus strand
435	1719	1	0.004166667	6.6	Non-Coding / Minus strand
436	1721	1	0.004166667	6.6	Non-Coding / Minus strand
437	1722	1	0.004166667	6.6	Non-Coding / Minus strand
438	1723	1	0.004166667	6.6	Non-Coding / Minus strand
439	1730	1	0.004166667	6.6	Non-Coding / Minus strand
440	1731	1	0.004166667	6.6	Non-Coding / Minus strand
441	1762	1	0.004166667	8.4	Non-Coding / Minus strand
442	1764	1	0.004166667	8.4	Non-Coding / Minus strand
443	1768	1	0.004166667	8.4	Non-Coding / Minus strand
444	1770	1	0.004166667	8.4	Non-Coding / Minus strand
445	1779	1	0.004166667	8.4	Non-Coding / Minus strand
446	1781	1	0.004166667	8.4	Non-Coding / Minus strand
447	1786	1	0.004166667	8.4	Non-Coding / Minus strand
448	1824	1	0.004166667	9.5	Non-Coding / Minus strand
449	1836	1	0.004166667	10.5	Non-Coding / Minus strand
450	1848	1	0.004166667	10.4	Non-Coding / Minus strand
451	1849	1	0.004166667	9.5	Non-Coding / Minus strand
452	1856	1	0.004166667	10.5	Non-Coding / Minus strand
453	1858	1	0.004166667	10.4	Non-Coding / Minus strand
454	1869	1	0.004166667	9.5	Non-Coding / Minus strand
455	1872	1	0.004166667	9.5	Non-Coding / Minus strand
